# Supplementary material for: Exploring causality with biliary atresia at different levels: two-sample Mendelian randomization study
Source: World J Pediatr Surg. 2024 May 8;7(2):e000754. doi: 10.1136/wjps-2023-000754 (PMC11086552; doi:10.1136/wjps-2023-000754)
Supplement: Supplementary data [file wjps-2023-000754supp001.xlsx]

## Sheet: Sheet1
		Supplementary Table 1 Information on 731 immune cell traits
Trait type	Panel	Trait	N samples	Statistical trait name	Trait type	Panel	GWAS Catalog Accession Number
Relative count	B cell	IgD+ %B cell	3756	BC_Trait1	Relative count	B cell	GCST90001391
Absolute count	B cell	IgD+ CD38br AC	3754	BC_Trait10	Absolute count	B cell	GCST90001392
Relative count	B cell	IgD+ CD38dim %B cell	3755	BC_Trait11	Relative count	B cell	GCST90001393
Absolute count	B cell	IgD+ CD38dim AC	3754	BC_Trait12	Absolute count	B cell	GCST90001394
Relative count	B cell	IgD+ CD38- %B cell	3755	BC_Trait13	Relative count	B cell	GCST90001395
Absolute count	B cell	IgD+ CD38- AC	3754	BC_Trait14	Absolute count	B cell	GCST90001396
Relative count	B cell	Unsw mem %B cell	3755	BC_Trait17	Relative count	B cell	GCST90001397
Absolute count	B cell	Unsw mem AC	3754	BC_Trait18	Absolute count	B cell	GCST90001398
Relative count	B cell	IgD- CD27- %B cell	3755	BC_Trait19	Relative count	B cell	GCST90001399
Absolute count	B cell	IgD+ AC	3755	BC_Trait2	Absolute count	B cell	GCST90001400
Absolute count	B cell	IgD- CD27- AC	3754	BC_Trait20	Absolute count	B cell	GCST90001401
Relative count	B cell	Sw mem %B cell	3755	BC_Trait21	Relative count	B cell	GCST90001402
Absolute count	B cell	Sw mem AC	3754	BC_Trait22	Absolute count	B cell	GCST90001403
Relative count	B cell	PB/PC %B cell	3756	BC_Trait23	Relative count	B cell	GCST90001404
Absolute count	B cell	PB/PC AC	3755	BC_Trait24	Absolute count	B cell	GCST90001405
Relative count	B cell	Memory B cell %B cell	3755	BC_Trait25	Relative count	B cell	GCST90001406
Absolute count	B cell	Memory B cell AC	3754	BC_Trait26	Absolute count	B cell	GCST90001407
Relative count	B cell	Naive-mature B cell %B cell	3755	BC_Trait27	Relative count	B cell	GCST90001408
Absolute count	B cell	Naive-mature B cell AC	3754	BC_Trait28	Absolute count	B cell	GCST90001409
Relative count	B cell	IgD- CD38br %B cell	3755	BC_Trait3	Relative count	B cell	GCST90001410
Relative count	B cell	IgD+ CD24+ %B cell	3755	BC_Trait31	Relative count	B cell	GCST90001411
Absolute count	B cell	IgD+ CD24+ AC	3754	BC_Trait32	Absolute count	B cell	GCST90001412
Relative count	B cell	IgD- CD24- %B cell	3755	BC_Trait33	Relative count	B cell	GCST90001413
Absolute count	B cell	IgD- CD24- AC	3754	BC_Trait34	Absolute count	B cell	GCST90001414
Relative count	B cell	IgD+ CD24- %B cell	3755	BC_Trait35	Relative count	B cell	GCST90001415
Absolute count	B cell	IgD+ CD24- AC	3754	BC_Trait36	Absolute count	B cell	GCST90001416
Relative count	B cell	CD24+ CD27+ %B cell	3755	BC_Trait37	Relative count	B cell	GCST90001417
Absolute count	B cell	CD24+ CD27+ AC	3754	BC_Trait38	Absolute count	B cell	GCST90001418
Relative count	B cell	CD20- %B cell	3756	BC_Trait39	Relative count	B cell	GCST90001419
Absolute count	B cell	IgD- CD38br AC	3754	BC_Trait4	Absolute count	B cell	GCST90001420
Absolute count	B cell	CD20- AC	3755	BC_Trait40	Absolute count	B cell	GCST90001421
Relative count	B cell	CD20- CD38- %B cell	3757	BC_Trait43	Relative count	B cell	GCST90001422
Absolute count	B cell	CD20- CD38- AC	3756	BC_Trait44	Absolute count	B cell	GCST90001423
Relative count	B cell	IgD+ %Lymphocyte	3755	BC_Trait46	Relative count	B cell	GCST90001424
Relative count	B cell	IgD- CD38br %lymphocyte	3754	BC_Trait47	Relative count	B cell	GCST90001425
Relative count	B cell	IgD- CD38dim %lymphocyte	3754	BC_Trait48	Relative count	B cell	GCST90001426
Relative count	B cell	IgD- CD38- %lymphocyte	3754	BC_Trait49	Relative count	B cell	GCST90001427
Relative count	B cell	IgD- CD38dim %B cell	3755	BC_Trait5	Relative count	B cell	GCST90001428
Relative count	B cell	IgD+ CD38br %lymphocyte	3754	BC_Trait50	Relative count	B cell	GCST90001429
Relative count	B cell	IgD+ CD38dim %lymphocyte	3754	BC_Trait51	Relative count	B cell	GCST90001430
Relative count	B cell	IgD+ CD38- %lymphocyte	3754	BC_Trait52	Relative count	B cell	GCST90001431
Relative count	B cell	Unsw Mem %lymphocyte	3754	BC_Trait54	Relative count	B cell	GCST90001432
Relative count	B cell	IgD- CD27- %lymphocyte	3754	BC_Trait55	Relative count	B cell	GCST90001433
Relative count	B cell	Sw mem %lymphocyte	3754	BC_Trait56	Relative count	B cell	GCST90001434
Relative count	B cell	PB/PC %lymphocyte	3755	BC_Trait57	Relative count	B cell	GCST90001435
Relative count	B cell	Memory B cell %lymphocyte	3754	BC_Trait58	Relative count	B cell	GCST90001436
Relative count	B cell	Naive-mature B cell %lymphocyte	3754	BC_Trait59	Relative count	B cell	GCST90001437
Absolute count	B cell	IgD- CD38dim AC	3754	BC_Trait6	Absolute count	B cell	GCST90001438
Relative count	B cell	IgD+ CD24+ %lymphocyte	3754	BC_Trait61	Relative count	B cell	GCST90001439
Relative count	B cell	IgD- CD24- %lymphocyte	3754	BC_Trait62	Relative count	B cell	GCST90001440
Relative count	B cell	IgD+ CD24- %lymphocyte	3754	BC_Trait63	Relative count	B cell	GCST90001441
Relative count	B cell	CD24+ CD27+ %lymphocyte	3754	BC_Trait64	Relative count	B cell	GCST90001442
Relative count	B cell	CD20- %lymphocyte	3755	BC_Trait65	Relative count	B cell	GCST90001443
Relative count	B cell	CD20- CD38- %lymphocyte	3756	BC_Trait67	Relative count	B cell	GCST90001444
Relative count	B cell	IgD- CD38- %B cell	3755	BC_Trait7	Relative count	B cell	GCST90001445
Absolute count	B cell	IgD- CD38- AC	3754	BC_Trait8	Absolute count	B cell	GCST90001446
Relative count	B cell	IgD+ CD38br %B cell	3755	BC_Trait9	Relative count	B cell	GCST90001447
Absolute count	cDC	CD11c+ monocyte AC	3020	DC_Trait524	Absolute count	cDC	GCST90001448
Relative count	cDC	CD11c+ monocyte %monocyte	3043	DC_Trait525	Relative count	cDC	GCST90001449
Absolute count	cDC	CD62L- monocyte AC	3019	DC_Trait526	Absolute count	cDC	GCST90001450
Relative count	cDC	CD62L- monocyte %monocyte	3042	DC_Trait527	Relative count	cDC	GCST90001451
Absolute count	cDC	CD11c+ CD62L- monocyte AC	3017	DC_Trait530	Absolute count	cDC	GCST90001452
Relative count	cDC	CD11c+ CD62L- monocyte %monocyte	3040	DC_Trait531	Relative count	cDC	GCST90001453
Absolute count	cDC	CD62L- HLA DR++ monocyte AC	3018	DC_Trait532	Absolute count	cDC	GCST90001454
Relative count	cDC	CD62L- HLA DR++ monocyte %monocyte	3041	DC_Trait533	Relative count	cDC	GCST90001455
Absolute count	cDC	CD11c+ HLA DR++ monocyte AC	3019	DC_Trait534	Absolute count	cDC	GCST90001456
Relative count	cDC	CD11c+ HLA DR++ monocyte %monocyte	3042	DC_Trait535	Relative count	cDC	GCST90001457
Absolute count	cDC	Myeloid DC AC	3387	f_DC_Trait502	Absolute count	cDC	GCST90001458
Relative count	cDC	Myeloid DC %DC	3410	f_DC_Trait503	Relative count	cDC	GCST90001459
Absolute count	cDC	Plasmacytoid DC AC	3374	f_DC_Trait504	Absolute count	cDC	GCST90001460
Absolute count	cDC	DC AC	3374	f_DC_Trait505	Absolute count	cDC	GCST90001461
Absolute count	cDC	CD62L- DC AC	3387	f_DC_Trait508	Absolute count	cDC	GCST90001462
Relative count	cDC	CD62L- DC %DC	3410	f_DC_Trait509	Relative count	cDC	GCST90001463
Absolute count	cDC	CD86+ myeloid DC AC	3387	f_DC_Trait512	Absolute count	cDC	GCST90001464
Relative count	cDC	CD86+ myeloid DC %DC	3410	f_DC_Trait513	Relative count	cDC	GCST90001465
Absolute count	cDC	CD86+ plasmacytoid DC AC	3374	f_DC_Trait514	Absolute count	cDC	GCST90001466
Relative count	cDC	CD86+ plasmacytoid DC %DC	3410	f_DC_Trait515	Relative count	cDC	GCST90001467
Absolute count	cDC	CD62L- myeloid DC AC	3387	f_DC_Trait516	Absolute count	cDC	GCST90001468
Relative count	cDC	CD62L- myeloid DC %DC	3410	f_DC_Trait517	Relative count	cDC	GCST90001469
Absolute count	cDC	CD62L- plasmacytoid DC AC	3374	f_DC_Trait518	Absolute count	cDC	GCST90001470
Relative count	cDC	CD62L- plasmacytoid DC %DC	3410	f_DC_Trait519	Relative count	cDC	GCST90001471
Absolute count	cDC	CD62L- CD86+ myeloid DC AC	3387	f_DC_Trait520	Absolute count	cDC	GCST90001472
Relative count	cDC	CD62L- CD86+ myeloid DC %DC	3410	f_DC_Trait521	Relative count	cDC	GCST90001473
Relative count	cDC	Plasmacytoid DC %DC	3410	f_DC_Trait522	Relative count	cDC	GCST90001474
Relative count	TBNK	HLA DR++ monocyte %monocyte	3595	f_MONO_Trait503	Relative count	TBNK	GCST90001475
Relative count	TBNK	HLA DR++ monocyte %leukocyte	3595	f_MONO_Trait504	Relative count	TBNK	GCST90001476
Absolute count	TBNK	HLA DR++ monocyte AC	3579	f_MONO_Trait505	Absolute count	TBNK	GCST90001477
Relative count	Treg	CD4 Treg %CD4	3437	f_Treg_Trait501	Relative count	Treg	GCST90001478
Relative count	Treg	CD4 Treg %T cell	3437	f_Treg_Trait502	Relative count	Treg	GCST90001479
Absolute count	Treg	Resting Treg AC	3405	f_Treg_Trait503	Absolute count	Treg	GCST90001480
Relative count	Treg	Resting Treg % CD4 Treg	3437	f_Treg_Trait504	Relative count	Treg	GCST90001481
Relative count	Treg	Resting Treg %CD4	3437	f_Treg_Trait505	Relative count	Treg	GCST90001482
Absolute count	Treg	CD39+ resting Treg AC	3405	f_Treg_Trait506	Absolute count	Treg	GCST90001483
Relative count	Treg	CD39+ resting Treg %resting Treg	3437	f_Treg_Trait507	Relative count	Treg	GCST90001484
Relative count	Treg	CD39+ resting Treg % CD4 Treg	3437	f_Treg_Trait508	Relative count	Treg	GCST90001485
Absolute count	Treg	Activated Treg AC	3405	f_Treg_Trait509	Absolute count	Treg	GCST90001486
Relative count	Treg	Activated Treg %CD4 Treg	3437	f_Treg_Trait510	Relative count	Treg	GCST90001487
Relative count	Treg	Activated Treg %CD4	3437	f_Treg_Trait511	Relative count	Treg	GCST90001488
Absolute count	Treg	CD39+ activated Treg AC	3405	f_Treg_Trait512	Absolute count	Treg	GCST90001489
Relative count	Treg	CD39+ activated Treg %activated Treg	3437	f_Treg_Trait513	Relative count	Treg	GCST90001490
Relative count	Treg	CD39+ activated Treg %CD4 Treg	3437	f_Treg_Trait514	Relative count	Treg	GCST90001491
Absolute count	Treg	Secreting Treg AC	3405	f_Treg_Trait515	Absolute count	Treg	GCST90001492
Relative count	Treg	Secreting Treg % CD4 Treg	3437	f_Treg_Trait516	Relative count	Treg	GCST90001493
Relative count	Treg	Secreting Treg %CD4	3437	f_Treg_Trait517	Relative count	Treg	GCST90001494
Absolute count	Treg	CD39+ secreting Treg AC	3405	f_Treg_Trait518	Absolute count	Treg	GCST90001495
Relative count	Treg	CD39+ secreting Treg %secreting Treg	3437	f_Treg_Trait519	Relative count	Treg	GCST90001496
Relative count	Treg	CD39+ secreting Treg %CD4 Treg	3437	f_Treg_Trait520	Relative count	Treg	GCST90001497
Absolute count	Treg	Activated & resting Treg AC	3405	f_Treg_Trait521	Absolute count	Treg	GCST90001498
Relative count	Treg	Activated & resting Treg % CD4 Treg	3437	f_Treg_Trait522	Relative count	Treg	GCST90001499
Relative count	Treg	Activated & resting Treg %CD4+	3437	f_Treg_Trait523	Relative count	Treg	GCST90001500
Absolute count	Treg	Activated & secreting Treg AC	3405	f_Treg_Trait527	Absolute count	Treg	GCST90001501
Relative count	Treg	Activated & secreting Treg %CD4 Treg	3437	f_Treg_Trait528	Relative count	Treg	GCST90001502
Relative count	Treg	Activated & secreting Treg %CD4+	3437	f_Treg_Trait529	Relative count	Treg	GCST90001503
Absolute count	Treg	CD25hi AC	3405	f_Treg_Trait533	Absolute count	Treg	GCST90001504
Relative count	Treg	CD25hi %CD4+	3437	f_Treg_Trait534	Relative count	Treg	GCST90001505
Relative count	Treg	CD25hi %T cell	3437	f_Treg_Trait535	Relative count	Treg	GCST90001506
Absolute count	Treg	CD25hi CD45RA+ CD4 not Treg AC	3405	f_Treg_Trait536	Absolute count	Treg	GCST90001507
Relative count	Treg	CD25hi CD45RA+ CD4 not Treg %CD4+	3437	f_Treg_Trait537	Relative count	Treg	GCST90001508
Relative count	Treg	CD25hi CD45RA+ CD4 not Treg %T cell	3437	f_Treg_Trait538	Relative count	Treg	GCST90001509
Absolute count	Treg	CD25hi CD45RA- CD4 not Treg AC	3405	f_Treg_Trait539	Absolute count	Treg	GCST90001510
Relative count	Treg	CD25hi CD45RA- CD4 not Treg %CD4+	3437	f_Treg_Trait540	Relative count	Treg	GCST90001511
Relative count	Treg	CD25hi CD45RA- CD4 not Treg %T cell	3437	f_Treg_Trait541	Relative count	Treg	GCST90001512
Absolute count	Treg	CD4 Treg AC	3405	f_Treg_Trait542	Absolute count	Treg	GCST90001513
Absolute count	Myeloid cell	HSC AC	1930	MDSC_Trait1	Absolute count	Myeloid cell	GCST90001514
Absolute count	Myeloid cell	Im MDSC AC	1929	MDSC_Trait10	Absolute count	Myeloid cell	GCST90001515
Relative count	Myeloid cell	Im MDSC %CD33dim HLA DR- CD66b-	1929	MDSC_Trait11	Relative count	Myeloid cell	GCST90001516
Absolute count	Myeloid cell	CD33br HLA DR+ AC	1930	MDSC_Trait12	Absolute count	Myeloid cell	GCST90001517
Absolute count	Myeloid cell	CD33br HLA DR+ CD14- AC	1930	MDSC_Trait13	Absolute count	Myeloid cell	GCST90001518
Relative count	Myeloid cell	CD33br HLA DR+ CD14- %CD33br HLA DR+	1930	MDSC_Trait14	Relative count	Myeloid cell	GCST90001519
Absolute count	Myeloid cell	CD33br HLA DR+ CD14dim AC	1930	MDSC_Trait15	Absolute count	Myeloid cell	GCST90001520
Relative count	Myeloid cell	CD33br HLA DR+ CD14dim %CD33br HLA DR+	1930	MDSC_Trait16	Relative count	Myeloid cell	GCST90001521
Absolute count	Myeloid cell	CD33- HLA DR- AC	1930	MDSC_Trait22	Absolute count	Myeloid cell	GCST90001522
Absolute count	Myeloid cell	CD33- HLA DR+ AC	1930	MDSC_Trait23	Absolute count	Myeloid cell	GCST90001523
Absolute count	Myeloid cell	Gr MDSC AC	1928	MDSC_Trait24	Absolute count	Myeloid cell	GCST90001524
Absolute count	Myeloid cell	CD33dim HLA DR+ CD11b+ AC	1930	MDSC_Trait25	Absolute count	Myeloid cell	GCST90001525
Relative count	Myeloid cell	CD33dim HLA DR+ CD11b+ %CD33dim HLA DR+	1930	MDSC_Trait26	Relative count	Myeloid cell	GCST90001526
Absolute count	Myeloid cell	CD33dim HLA DR+ CD11b- AC	1930	MDSC_Trait27	Absolute count	Myeloid cell	GCST90001527
Relative count	Myeloid cell	CD33dim HLA DR+ CD11b- %CD33dim HLA DR+	1930	MDSC_Trait28	Relative count	Myeloid cell	GCST90001528
Absolute count	Myeloid cell	CD66b++ myeloid cell AC	1930	MDSC_Trait3	Absolute count	Myeloid cell	GCST90001529
Absolute count	Myeloid cell	Mo MDSC AC	1927	MDSC_Trait4	Absolute count	Myeloid cell	GCST90001530
Absolute count	Myeloid cell	CD33dim HLA DR- AC	1874	MDSC_Trait5	Absolute count	Myeloid cell	GCST90001531
Absolute count	Myeloid cell	Basophil AC	1929	MDSC_Trait8	Absolute count	Myeloid cell	GCST90001532
Relative count	Myeloid cell	Basophil %CD33dim HLA DR- CD66b-	1929	MDSC_Trait9	Relative count	Myeloid cell	GCST90001533
Absolute count	Maturation stages of T cell	CD45RA- CD4+ AC	3395	MT_ry_Trait514	Absolute count	Maturation stages of T cell	GCST90001534
Relative count	Maturation stages of T cell	CD45RA- CD4+ %CD4+	3427	MT_ry_Trait515	Relative count	Maturation stages of T cell	GCST90001535
Relative count	Maturation stages of T cell	CD45RA- CD4+ %T cell	3427	MT_ry_Trait516	Relative count	Maturation stages of T cell	GCST90001536
Absolute count	Maturation stages of T cell	CM CD4+ AC	3395	MT_Trait503	Absolute count	Maturation stages of T cell	GCST90001537
Relative count	Maturation stages of T cell	CM CD4+ %CD4+	3427	MT_Trait504	Relative count	Maturation stages of T cell	GCST90001538
Relative count	Maturation stages of T cell	CM CD4+ %T cell	3427	MT_Trait505	Relative count	Maturation stages of T cell	GCST90001539
Absolute count	Maturation stages of T cell	Naive CD4+ AC	3395	MT_Trait506	Absolute count	Maturation stages of T cell	GCST90001540
Relative count	Maturation stages of T cell	Naive CD4+ %CD4+	3427	MT_Trait507	Relative count	Maturation stages of T cell	GCST90001541
Absolute count	Maturation stages of T cell	EM CD4+ AC	3395	MT_Trait508	Absolute count	Maturation stages of T cell	GCST90001542
Relative count	Maturation stages of T cell	EM CD4+ %CD4+	3427	MT_Trait509	Relative count	Maturation stages of T cell	GCST90001543
Relative count	Maturation stages of T cell	EM CD4+ %T cell	3427	MT_Trait510	Relative count	Maturation stages of T cell	GCST90001544
Absolute count	Maturation stages of T cell	TD CD4+ AC	3395	MT_Trait511	Absolute count	Maturation stages of T cell	GCST90001545
Relative count	Maturation stages of T cell	TD CD4+ %CD4+	3427	MT_Trait512	Relative count	Maturation stages of T cell	GCST90001546
Relative count	Maturation stages of T cell	TD CD4+ %T cell	3427	MT_Trait513	Relative count	Maturation stages of T cell	GCST90001547
Absolute count	Maturation stages of T cell	CM CD8br AC	3395	MT_Trait522	Absolute count	Maturation stages of T cell	GCST90001548
Relative count	Maturation stages of T cell	CM CD8br %CD8br	3427	MT_Trait523	Relative count	Maturation stages of T cell	GCST90001549
Relative count	Maturation stages of T cell	CM CD8br %T cell	3427	MT_Trait524	Relative count	Maturation stages of T cell	GCST90001550
Absolute count	Maturation stages of T cell	Naive CD8br AC	3395	MT_Trait525	Absolute count	Maturation stages of T cell	GCST90001551
Relative count	Maturation stages of T cell	Naive CD8br %CD8br	3427	MT_Trait526	Relative count	Maturation stages of T cell	GCST90001552
Relative count	Maturation stages of T cell	Naive CD8br %T cell	3427	MT_Trait527	Relative count	Maturation stages of T cell	GCST90001553
Absolute count	Maturation stages of T cell	EM CD8br AC	3395	MT_Trait528	Absolute count	Maturation stages of T cell	GCST90001554
Relative count	Maturation stages of T cell	EM CD8br %CD8br	3427	MT_Trait529	Relative count	Maturation stages of T cell	GCST90001555
Relative count	Maturation stages of T cell	EM CD8br %T cell	3427	MT_Trait530	Relative count	Maturation stages of T cell	GCST90001556
Absolute count	Maturation stages of T cell	TD CD8br AC	3395	MT_Trait531	Absolute count	Maturation stages of T cell	GCST90001557
Relative count	Maturation stages of T cell	TD CD8br %CD8br	3427	MT_Trait532	Relative count	Maturation stages of T cell	GCST90001558
Relative count	Maturation stages of T cell	TD CD8br %T cell	3427	MT_Trait533	Relative count	Maturation stages of T cell	GCST90001559
Absolute count	Maturation stages of T cell	CD45RA+ CD8br AC	3395	MT_Trait537	Absolute count	Maturation stages of T cell	GCST90001560
Relative count	Maturation stages of T cell	CD45RA+ CD8br %CD8br	3427	MT_Trait538	Relative count	Maturation stages of T cell	GCST90001561
Relative count	Maturation stages of T cell	CD45RA+ CD8br %T cell	3427	MT_Trait539	Relative count	Maturation stages of T cell	GCST90001562
Absolute count	Maturation stages of T cell	CM DN (CD4-CD8-) AC	3395	MT_Trait542	Absolute count	Maturation stages of T cell	GCST90001563
Relative count	Maturation stages of T cell	CM DN (CD4-CD8-) %DN	3427	MT_Trait543	Relative count	Maturation stages of T cell	GCST90001564
Relative count	Maturation stages of T cell	CM DN (CD4-CD8-) %T cell	3427	MT_Trait544	Relative count	Maturation stages of T cell	GCST90001565
Absolute count	Maturation stages of T cell	Naive DN (CD4-CD8-) AC	3395	MT_Trait545	Absolute count	Maturation stages of T cell	GCST90001566
Relative count	Maturation stages of T cell	Naive DN (CD4-CD8-) %DN	3427	MT_Trait546	Relative count	Maturation stages of T cell	GCST90001567
Relative count	Maturation stages of T cell	Naive DN (CD4-CD8-) %T cell	3427	MT_Trait547	Relative count	Maturation stages of T cell	GCST90001568
Absolute count	Maturation stages of T cell	EM DN (CD4-CD8-) AC	3395	MT_Trait548	Absolute count	Maturation stages of T cell	GCST90001569
Relative count	Maturation stages of T cell	EM DN (CD4-CD8-) %DN	3427	MT_Trait549	Relative count	Maturation stages of T cell	GCST90001570
Relative count	Maturation stages of T cell	EM DN (CD4-CD8-) %T cell	3427	MT_Trait550	Relative count	Maturation stages of T cell	GCST90001571
Absolute count	Maturation stages of T cell	TD DN (CD4-CD8-) AC	3395	MT_Trait551	Absolute count	Maturation stages of T cell	GCST90001572
Relative count	Maturation stages of T cell	TD DN (CD4-CD8-) %DN	3427	MT_Trait552	Relative count	Maturation stages of T cell	GCST90001573
Relative count	Maturation stages of T cell	TD DN (CD4-CD8-) %T cell	3427	MT_Trait553	Relative count	Maturation stages of T cell	GCST90001574
Relative count	Maturation stages of T cell	Naive CD4+ %T cell	3427	MT_Trait560	Relative count	Maturation stages of T cell	GCST90001575
Relative count	B cell	Transitional %B cell	3755	N_BC_Trait3	Relative count	B cell	GCST90001576
Absolute count	B cell	Transitional AC	3754	N_BC_Trait4	Absolute count	B cell	GCST90001577
Relative count	B cell	Transitional %lymphocyte	3754	N_BC_Trait6	Relative count	B cell	GCST90001578
Absolute count	Monocyte	CD14- CD16+ monocyte AC	3727	N_MONO_Trait501	Absolute count	Monocyte	GCST90001579
Absolute count	Monocyte	CD14+ CD16+ monocyte AC	3727	N_MONO_Trait503	Absolute count	Monocyte	GCST90001580
Absolute count	Monocyte	CD14- CD16- AC	3727	N_MONO_Trait505	Absolute count	Monocyte	GCST90001581
Absolute count	Monocyte	CD14+ CD16- monocyte AC	3727	N_MONO_Trait507	Absolute count	Monocyte	GCST90001582
Absolute count	Monocyte	Monocyte AC	3727	N_MONO_Trait513	Absolute count	Monocyte	GCST90001583
Relative count	Monocyte	CD14- CD16+ monocyte %monocyte	3727	N_MONO_Trait514	Relative count	Monocyte	GCST90001584
Relative count	Monocyte	CD14+ CD16+ monocyte %monocyte	3727	N_MONO_Trait515	Relative count	Monocyte	GCST90001585
Relative count	Monocyte	CD14+ CD16- monocyte %monocyte	3727	N_MONO_Trait516	Relative count	Monocyte	GCST90001586
Relative count	Monocyte	CD16+ monocyte %monocyte	3727	N_MONO_Trait517	Relative count	Monocyte	GCST90001587
Relative count	TBNK	T/B	3728	RATIO_CD3_B	Relative count	TBNK	GCST90001588
Relative count	TBNK	CD4/CD8br	3728	RATIO_CD4_CD8B	Relative count	TBNK	GCST90001589
Absolute count	TBNK	CD4+ AC	3652	TB_ry_Trait512	Absolute count	TBNK	GCST90001590
Relative count	TBNK	CD4+ %T cell	3668	TB_ry_Trait513	Relative count	TBNK	GCST90001591
Absolute count	TBNK	CD8br AC	3652	TB_ry_Trait515	Absolute count	TBNK	GCST90001592
Relative count	TBNK	CD8br %T cell	3668	TB_ry_Trait516	Relative count	TBNK	GCST90001593
Absolute count	TBNK	DP (CD4+CD8+) AC	3652	TB_ry_Trait518	Absolute count	TBNK	GCST90001594
Relative count	TBNK	DP (CD4+CD8+) %T cell	3668	TB_ry_Trait519	Relative count	TBNK	GCST90001595
Absolute count	TBNK	CD8dim AC	3652	TB_ry_Trait524	Absolute count	TBNK	GCST90001596
Relative count	TBNK	CD8dim %T cell	3668	TB_ry_Trait525	Relative count	TBNK	GCST90001597
Absolute count	TBNK	DN (CD4-CD8-) AC	3652	TB_ry_Trait527	Absolute count	TBNK	GCST90001598
Relative count	TBNK	DN (CD4-CD8-) %T cell	3668	TB_ry_Trait528	Relative count	TBNK	GCST90001599
Absolute count	TBNK	Leukocyte AC	3653	TB_Trait501	Absolute count	TBNK	GCST90001600
Absolute count	TBNK	Lymphocyte AC	3653	TB_Trait507	Absolute count	TBNK	GCST90001601
Relative count	TBNK	Lymphocyte %leukocyte	3669	TB_Trait508	Relative count	TBNK	GCST90001602
Absolute count	TBNK	T cell AC	3653	TB_Trait509	Absolute count	TBNK	GCST90001603
Relative count	TBNK	T cell %lymphocyte	3669	TB_Trait510	Relative count	TBNK	GCST90001604
Relative count	TBNK	T cell %leukocyte	3669	TB_Trait511	Relative count	TBNK	GCST90001605
Relative count	TBNK	CD4+ %leukocyte	3668	TB_Trait514	Relative count	TBNK	GCST90001606
Relative count	TBNK	CD8br %leukocyte	3668	TB_Trait517	Relative count	TBNK	GCST90001607
Relative count	TBNK	DP (CD4+CD8+) %leukocyte	3668	TB_Trait520	Relative count	TBNK	GCST90001608
Absolute count	TBNK	CD4+ CD8dim AC	3652	TB_Trait521	Absolute count	TBNK	GCST90001609
Relative count	TBNK	CD4+ CD8dim %lymphocyte	3668	TB_Trait522	Relative count	TBNK	GCST90001610
Relative count	TBNK	CD4+ CD8dim %leukocyte	3668	TB_Trait523	Relative count	TBNK	GCST90001611
Relative count	TBNK	CD8dim %leukocyte	3668	TB_Trait526	Relative count	TBNK	GCST90001612
Relative count	TBNK	DN (CD4-CD8-) %leukocyte	3668	TB_Trait529	Relative count	TBNK	GCST90001613
Relative count	TBNK	CD8br and CD8dim %leukocyte	3668	TB_Trait532	Relative count	TBNK	GCST90001614
Absolute count	TBNK	TCRgd AC	3650	TB_Trait533	Absolute count	TBNK	GCST90001615
Relative count	TBNK	TCRgd %T cell	3666	TB_Trait534	Relative count	TBNK	GCST90001616
Relative count	TBNK	TCRgd %lymphocyte	3666	TB_Trait535	Relative count	TBNK	GCST90001617
Absolute count	TBNK	HLA DR+ T cell AC	3580	TB_Trait536	Absolute count	TBNK	GCST90001618
Relative count	TBNK	HLA DR+ T cell%T cell	3596	TB_Trait537	Relative count	TBNK	GCST90001619
Relative count	TBNK	HLA DR+ T cell%lymphocyte	3596	TB_Trait538	Relative count	TBNK	GCST90001620
Absolute count	TBNK	NKT AC	3653	TB_Trait539	Absolute count	TBNK	GCST90001621
Relative count	TBNK	NKT %T cell	3669	TB_Trait540	Relative count	TBNK	GCST90001622
Relative count	TBNK	NKT %lymphocyte	3669	TB_Trait541	Relative count	TBNK	GCST90001623
Absolute count	TBNK	HLA DR+ CD4+ AC	3579	TB_Trait542	Absolute count	TBNK	GCST90001624
Relative count	TBNK	HLA DR+ CD4+ %T cell	3595	TB_Trait543	Relative count	TBNK	GCST90001625
Relative count	TBNK	HLA DR+ CD4+ %lymphocyte	3595	TB_Trait544	Relative count	TBNK	GCST90001626
Absolute count	TBNK	HLA DR+ CD8br AC	3579	TB_Trait545	Absolute count	TBNK	GCST90001627
Relative count	TBNK	HLA DR+ CD8br %T cell	3595	TB_Trait546	Relative count	TBNK	GCST90001628
Relative count	TBNK	HLA DR+ CD8br %lymphocyte	3595	TB_Trait547	Relative count	TBNK	GCST90001629
Absolute count	TBNK	CD8br NKT AC	3652	TB_Trait548	Absolute count	TBNK	GCST90001630
Relative count	TBNK	CD8br NKT %T cell	3668	TB_Trait549	Relative count	TBNK	GCST90001631
Relative count	TBNK	CD8br NKT %lymphocyte	3668	TB_Trait550	Relative count	TBNK	GCST90001632
Absolute count	TBNK	CD8dim NKT AC	3652	TB_Trait551	Absolute count	TBNK	GCST90001633
Relative count	TBNK	CD8dim NKT %T cell	3668	TB_Trait552	Relative count	TBNK	GCST90001634
Relative count	TBNK	CD8dim NKT %lymphocyte	3668	TB_Trait553	Relative count	TBNK	GCST90001635
Absolute count	TBNK	DN (CD4-CD8-) NKT AC	3652	TB_Trait554	Absolute count	TBNK	GCST90001636
Relative count	TBNK	DN (CD4-CD8-) NKT %T cell	3668	TB_Trait555	Relative count	TBNK	GCST90001637
Relative count	TBNK	DN (CD4-CD8-) NKT %lymphocyte	3668	TB_Trait556	Relative count	TBNK	GCST90001638
Absolute count	TBNK	CD3- lymphocyte AC	3653	TB_Trait560	Absolute count	TBNK	GCST90001639
Relative count	TBNK	CD3- lymphocyte %lymphocyte	3669	TB_Trait561	Relative count	TBNK	GCST90001640
Relative count	TBNK	CD3- lymphocyte %leukocyte	3669	TB_Trait562	Relative count	TBNK	GCST90001641
Absolute count	TBNK	B cell AC	3653	TB_Trait563	Absolute count	TBNK	GCST90001642
Relative count	TBNK	B cell % CD3- lymphocyte	3669	TB_Trait564	Relative count	TBNK	GCST90001643
Relative count	TBNK	B cell %lymphocyte	3669	TB_Trait565	Relative count	TBNK	GCST90001644
Absolute count	TBNK	NK AC	3653	TB_Trait566	Absolute count	TBNK	GCST90001645
Relative count	TBNK	NK %CD3- lymphocyte	3669	TB_Trait567	Relative count	TBNK	GCST90001646
Relative count	TBNK	NK %lymphocyte	3669	TB_Trait568	Relative count	TBNK	GCST90001647
Absolute count	TBNK	HLA DR+ NK AC	3580	TB_Trait569	Absolute count	TBNK	GCST90001648
Relative count	TBNK	HLA DR+ NK %NK	3596	TB_Trait570	Relative count	TBNK	GCST90001649
Relative count	TBNK	HLA DR+ NK %CD3- lymphocyte	3596	TB_Trait571	Relative count	TBNK	GCST90001650
Absolute count	TBNK	Granulocyte AC	3653	TB_Trait575	Absolute count	TBNK	GCST90001651
Relative count	TBNK	Granulocyte %leukocyte	3669	TB_Trait576	Relative count	TBNK	GCST90001652
Relative count	Treg	CD28- DN (CD4-CD8-) %DN	3440	Treg_Trait505	Relative count	Treg	GCST90001653
Absolute count	Treg	CD28- DN (CD4-CD8-) AC	3408	Treg_Trait506	Absolute count	Treg	GCST90001654
Relative count	Treg	CD28+ DN (CD4-CD8-) %T cell	3440	Treg_Trait507	Relative count	Treg	GCST90001655
Relative count	Treg	CD28+ DN (CD4-CD8-) %DN	3440	Treg_Trait508	Relative count	Treg	GCST90001656
Absolute count	Treg	CD28+ DN (CD4-CD8-) AC	3408	Treg_Trait509	Absolute count	Treg	GCST90001657
Relative count	Treg	CD39+ CD4+ %T cell	3440	Treg_Trait512	Relative count	Treg	GCST90001658
Relative count	Treg	CD39+ CD4+ %CD4+	3440	Treg_Trait513	Relative count	Treg	GCST90001659
Absolute count	Treg	CD39+ CD4+ AC	3408	Treg_Trait514	Absolute count	Treg	GCST90001660
Relative count	Treg	CD28- CD8dim %T cell	3440	Treg_Trait574	Relative count	Treg	GCST90001661
Relative count	Treg	CD28- CD8dim %CD8dim	3440	Treg_Trait575	Relative count	Treg	GCST90001662
Absolute count	Treg	CD28- CD8dim AC	3408	Treg_Trait576	Absolute count	Treg	GCST90001663
Relative count	Treg	CD28+ CD45RA+ CD8dim %T cell	3440	Treg_Trait577	Relative count	Treg	GCST90001664
Relative count	Treg	CD28+ CD45RA+ CD8dim %CD8dim	3440	Treg_Trait578	Relative count	Treg	GCST90001665
Absolute count	Treg	CD28+ CD45RA+ CD8dim AC	3408	Treg_Trait579	Absolute count	Treg	GCST90001666
Relative count	Treg	CD28+ CD45RA- CD8dim %T cell	3440	Treg_Trait580	Relative count	Treg	GCST90001667
Relative count	Treg	CD28+ CD45RA- CD8dim %CD8dim	3440	Treg_Trait581	Relative count	Treg	GCST90001668
Absolute count	Treg	CD28+ CD45RA- CD8dim AC	3408	Treg_Trait582	Absolute count	Treg	GCST90001669
Relative count	Treg	CD39+ CD8br %T cell	3440	Treg_Trait585	Relative count	Treg	GCST90001670
Relative count	Treg	CD39+ CD8br %CD8br	3440	Treg_Trait586	Relative count	Treg	GCST90001671
Absolute count	Treg	CD39+ CD8br AC	3408	Treg_Trait587	Absolute count	Treg	GCST90001672
Relative count	Treg	CD28- CD127- CD25++ CD8br %T cell	3162	Treg_Trait588	Relative count	Treg	GCST90001673
Relative count	Treg	CD28- CD127- CD25++ CD8br %CD8br	3162	Treg_Trait589	Relative count	Treg	GCST90001674
Absolute count	Treg	CD28- CD127- CD25++ CD8br AC	3130	Treg_Trait590	Absolute count	Treg	GCST90001675
Relative count	Treg	CD28- CD25++ CD8br %T cell	3162	Treg_Trait591	Relative count	Treg	GCST90001676
Relative count	Treg	CD28- CD25++ CD8br %CD8br	3162	Treg_Trait592	Relative count	Treg	GCST90001677
Absolute count	Treg	CD28- CD25++ CD8br AC	3130	Treg_Trait593	Absolute count	Treg	GCST90001678
Relative count	Treg	CD25++ CD8br %T cell	3162	Treg_Trait594	Relative count	Treg	GCST90001679
Relative count	Treg	CD25++ CD8br %CD8br	3162	Treg_Trait595	Relative count	Treg	GCST90001680
Absolute count	Treg	CD25++ CD8br AC	3130	Treg_Trait596	Absolute count	Treg	GCST90001681
Relative count	Treg	CD127- CD8br %T cell	3403	Treg_Trait597	Relative count	Treg	GCST90001682
Relative count	Treg	CD127- CD8br %CD8br	3403	Treg_Trait598	Relative count	Treg	GCST90001683
Absolute count	Treg	CD127- CD8br AC	3371	Treg_Trait599	Absolute count	Treg	GCST90001684
Relative count	Treg	CD28- CD8br %T cell	3440	Treg_Trait600	Relative count	Treg	GCST90001685
Relative count	Treg	CD28- CD8br %CD8br	3440	Treg_Trait601	Relative count	Treg	GCST90001686
Absolute count	Treg	CD28- CD8br AC	3408	Treg_Trait602	Absolute count	Treg	GCST90001687
Relative count	Treg	CD28+ CD45RA+ CD8br %T cell	3440	Treg_Trait603	Relative count	Treg	GCST90001688
Relative count	Treg	CD28+ CD45RA+ CD8br %CD8br	3440	Treg_Trait604	Relative count	Treg	GCST90001689
Absolute count	Treg	CD28+ CD45RA+ CD8br AC	3408	Treg_Trait605	Absolute count	Treg	GCST90001690
Relative count	Treg	CD28+ CD45RA- CD8br %T cell	3440	Treg_Trait606	Relative count	Treg	GCST90001691
Relative count	Treg	CD28+ CD45RA- CD8br %CD8br	3440	Treg_Trait607	Relative count	Treg	GCST90001692
Absolute count	Treg	CD28+ CD45RA- CD8br AC	3408	Treg_Trait608	Absolute count	Treg	GCST90001693
Relative count	Treg	CD28- DN (CD4-CD8-) %T cell	3440	Treg_Trait611	Relative count	Treg	GCST90001694
Absolute count	Treg	CD45RA- CD28- CD8br AC	3408	Treg_Trait700	Absolute count	Treg	GCST90001695
Relative count	Treg	CD45RA- CD28- CD8br %CD8br	3425	Treg_Trait701	Relative count	Treg	GCST90001696
Relative count	Treg	CD45RA- CD28- CD8br %T cell	3425	Treg_Trait702	Relative count	Treg	GCST90001697
Absolute count	Treg	CD45RA+ CD28- CD8br AC	3408	Treg_Trait706	Absolute count	Treg	GCST90001698
Relative count	Treg	CD45RA+ CD28- CD8br %CD8br	3425	Treg_Trait707	Relative count	Treg	GCST90001699
Relative count	Treg	CD45RA+ CD28- CD8br %T cell	3425	Treg_Trait708	Relative count	Treg	GCST90001700
MFI	B cell	BAFF-R on CD20- CD38-	3689	Bcells.trait111	MFI	B cell	GCST90001701
MFI	B cell	BAFF-R on CD24+ CD27+	3755	Bcells.trait112	MFI	B cell	GCST90001702
MFI	B cell	BAFF-R on IgD+ CD24+	3755	Bcells.trait137	MFI	B cell	GCST90001703
MFI	B cell	BAFF-R on IgD+ CD24-	3755	Bcells.trait138	MFI	B cell	GCST90001704
MFI	B cell	BAFF-R on IgD+ CD38-	3743	Bcells.trait139	MFI	B cell	GCST90001705
MFI	B cell	BAFF-R on IgD+ CD38- naive	1868	Bcells.trait140	MFI	B cell	GCST90001706
MFI	B cell	BAFF-R on IgD+ CD38- unsw mem	1868	Bcells.trait141	MFI	B cell	GCST90001707
MFI	B cell	BAFF-R on IgD+ CD38br	3754	Bcells.trait142	MFI	B cell	GCST90001708
MFI	B cell	BAFF-R on IgD+ CD38dim	3755	Bcells.trait143	MFI	B cell	GCST90001709
MFI	B cell	BAFF-R on IgD- CD24-	3755	Bcells.trait147	MFI	B cell	GCST90001710
MFI	B cell	BAFF-R on IgD- CD27-	3755	Bcells.trait148	MFI	B cell	GCST90001711
MFI	B cell	BAFF-R on IgD- CD38-	3755	Bcells.trait149	MFI	B cell	GCST90001712
MFI	B cell	BAFF-R on IgD- CD38br	3757	Bcells.trait150	MFI	B cell	GCST90001713
MFI	B cell	BAFF-R on IgD- CD38dim	3755	Bcells.trait151	MFI	B cell	GCST90001714
MFI	B cell	BAFF-R on memory B cell	3755	Bcells.trait154	MFI	B cell	GCST90001715
MFI	B cell	BAFF-R on naive-mature B cell	3755	Bcells.trait156	MFI	B cell	GCST90001716
MFI	B cell	BAFF-R on unsw mem	3755	Bcells.trait157	MFI	B cell	GCST90001717
MFI	B cell	BAFF-R on sw mem	3755	Bcells.trait159	MFI	B cell	GCST90001718
MFI	B cell	BAFF-R on IgD+	3756	Bcells.trait160	MFI	B cell	GCST90001719
MFI	B cell	BAFF-R on transitional	3753	Bcells.trait161	MFI	B cell	GCST90001720
MFI	B cell	CD19 on CD20-	3754	Bcells.trait255	MFI	B cell	GCST90001721
MFI	B cell	CD19 on CD20- CD38-	3692	Bcells.trait282	MFI	B cell	GCST90001722
MFI	B cell	CD19 on CD24+ CD27+	3754	Bcells.trait283	MFI	B cell	GCST90001723
MFI	B cell	CD19 on IgD+ CD24+	3754	Bcells.trait308	MFI	B cell	GCST90001724
MFI	B cell	CD19 on IgD+ CD24-	3754	Bcells.trait309	MFI	B cell	GCST90001725
MFI	B cell	CD19 on IgD+ CD38-	3743	Bcells.trait310	MFI	B cell	GCST90001726
MFI	B cell	CD19 on IgD+ CD38- naive	1861	Bcells.trait311	MFI	B cell	GCST90001727
MFI	B cell	CD19 on IgD+ CD38- unsw mem	1864	Bcells.trait312	MFI	B cell	GCST90001728
MFI	B cell	CD19 on IgD+ CD38br	3755	Bcells.trait313	MFI	B cell	GCST90001729
MFI	B cell	CD19 on IgD+ CD38dim	3755	Bcells.trait314	MFI	B cell	GCST90001730
MFI	B cell	CD19 on IgD- CD24-	3753	Bcells.trait318	MFI	B cell	GCST90001731
MFI	B cell	CD19 on IgD- CD27-	3754	Bcells.trait319	MFI	B cell	GCST90001732
MFI	B cell	CD19 on IgD- CD38-	3755	Bcells.trait320	MFI	B cell	GCST90001733
MFI	B cell	CD19 on IgD- CD38br	3756	Bcells.trait321	MFI	B cell	GCST90001734
MFI	B cell	CD19 on IgD- CD38dim	3755	Bcells.trait322	MFI	B cell	GCST90001735
MFI	B cell	CD19 on memory B cell	3755	Bcells.trait325	MFI	B cell	GCST90001736
MFI	B cell	CD19 on naive-mature B cell	3751	Bcells.trait327	MFI	B cell	GCST90001737
MFI	B cell	CD19 on unsw mem	3754	Bcells.trait328	MFI	B cell	GCST90001738
MFI	B cell	CD19 on PB/PC	3755	Bcells.trait329	MFI	B cell	GCST90001739
MFI	B cell	CD19 on sw mem	3755	Bcells.trait331	MFI	B cell	GCST90001740
MFI	B cell	CD19 on IgD+	3756	Bcells.trait332	MFI	B cell	GCST90001741
MFI	B cell	CD19 on transitional	3755	Bcells.trait333	MFI	B cell	GCST90001742
MFI	B cell	CD20 on B cell	3758	Bcells.trait335	MFI	B cell	GCST90001743
MFI	B cell	CD20 on CD20- CD38-	3703	Bcells.trait354	MFI	B cell	GCST90001744
MFI	B cell	CD20 on CD24+ CD27+	3755	Bcells.trait355	MFI	B cell	GCST90001745
MFI	B cell	CD20 on IgD+ CD24+	3755	Bcells.trait378	MFI	B cell	GCST90001746
MFI	B cell	CD20 on IgD+ CD24-	3755	Bcells.trait379	MFI	B cell	GCST90001747
MFI	B cell	CD20 on IgD+ CD38-	3743	Bcells.trait380	MFI	B cell	GCST90001748
MFI	B cell	CD20 on IgD+ CD38- naive	1865	Bcells.trait381	MFI	B cell	GCST90001749
MFI	B cell	CD20 on IgD+ CD38- unsw mem	1867	Bcells.trait382	MFI	B cell	GCST90001750
MFI	B cell	CD20 on IgD+ CD38br	3755	Bcells.trait383	MFI	B cell	GCST90001751
MFI	B cell	CD20 on IgD+ CD38dim	3755	Bcells.trait384	MFI	B cell	GCST90001752
MFI	B cell	CD20 on IgD- CD24-	3755	Bcells.trait388	MFI	B cell	GCST90001753
MFI	B cell	CD20 on IgD- CD27-	3755	Bcells.trait389	MFI	B cell	GCST90001754
MFI	B cell	CD20 on IgD- CD38-	3755	Bcells.trait390	MFI	B cell	GCST90001755
MFI	B cell	CD20 on IgD- CD38br	3757	Bcells.trait391	MFI	B cell	GCST90001756
MFI	B cell	CD20 on IgD- CD38dim	3755	Bcells.trait392	MFI	B cell	GCST90001757
MFI	B cell	CD20 on memory B cell	3755	Bcells.trait395	MFI	B cell	GCST90001758
MFI	B cell	CD20 on naive-mature B cell	3755	Bcells.trait397	MFI	B cell	GCST90001759
MFI	B cell	CD20 on unsw mem	3755	Bcells.trait398	MFI	B cell	GCST90001760
MFI	B cell	CD20 on sw mem	3755	Bcells.trait399	MFI	B cell	GCST90001761
MFI	B cell	CD20 on IgD+	3756	Bcells.trait400	MFI	B cell	GCST90001762
MFI	B cell	CD20 on transitional	3755	Bcells.trait401	MFI	B cell	GCST90001763
MFI	B cell	CD24 on CD24+ CD27+	3752	Bcells.trait418	MFI	B cell	GCST90001764
MFI	B cell	CD24 on IgD+ CD24+	3753	Bcells.trait438	MFI	B cell	GCST90001765
MFI	B cell	CD24 on IgD+ CD38-	3736	Bcells.trait439	MFI	B cell	GCST90001766
MFI	B cell	CD24 on IgD+ CD38- unsw mem	1863	Bcells.trait441	MFI	B cell	GCST90001767
MFI	B cell	CD24 on IgD+ CD38br	3753	Bcells.trait442	MFI	B cell	GCST90001768
MFI	B cell	CD24 on IgD- CD38-	3746	Bcells.trait445	MFI	B cell	GCST90001769
MFI	B cell	CD24 on IgD- CD38dim	3747	Bcells.trait446	MFI	B cell	GCST90001770
MFI	B cell	CD24 on memory B cell	3751	Bcells.trait448	MFI	B cell	GCST90001771
MFI	B cell	CD24 on unsw mem	3753	Bcells.trait449	MFI	B cell	GCST90001772
MFI	B cell	CD24 on sw mem	3750	Bcells.trait450	MFI	B cell	GCST90001773
MFI	B cell	CD24 on transitional	3754	Bcells.trait451	MFI	B cell	GCST90001774
MFI	B cell	CD25 on B cell	3758	Bcells.trait453	MFI	B cell	GCST90001775
MFI	B cell	CD25 on CD20- CD38-	3600	Bcells.trait470	MFI	B cell	GCST90001776
MFI	B cell	CD25 on CD24+ CD27+	3755	Bcells.trait471	MFI	B cell	GCST90001777
MFI	B cell	CD25 on IgD+ CD24+	3755	Bcells.trait490	MFI	B cell	GCST90001778
MFI	B cell	CD25 on IgD+ CD24-	3755	Bcells.trait491	MFI	B cell	GCST90001779
MFI	B cell	CD25 on IgD+ CD38-	3740	Bcells.trait492	MFI	B cell	GCST90001780
MFI	B cell	CD25 on IgD+ CD38- naive	1866	Bcells.trait493	MFI	B cell	GCST90001781
MFI	B cell	CD25 on IgD+ CD38- unsw mem	1868	Bcells.trait494	MFI	B cell	GCST90001782
MFI	B cell	CD25 on IgD+ CD38br	3754	Bcells.trait495	MFI	B cell	GCST90001783
MFI	B cell	CD25 on IgD+ CD38dim	3755	Bcells.trait496	MFI	B cell	GCST90001784
MFI	B cell	CD25 on IgD- CD24-	3746	Bcells.trait500	MFI	B cell	GCST90001785
MFI	B cell	CD25 on IgD- CD27-	3749	Bcells.trait501	MFI	B cell	GCST90001786
MFI	B cell	CD25 on IgD- CD38-	3755	Bcells.trait502	MFI	B cell	GCST90001787
MFI	B cell	CD25 on IgD- CD38br	3754	Bcells.trait503	MFI	B cell	GCST90001788
MFI	B cell	CD25 on IgD- CD38dim	3755	Bcells.trait504	MFI	B cell	GCST90001789
MFI	B cell	CD25 on memory B cell	3755	Bcells.trait506	MFI	B cell	GCST90001790
MFI	B cell	CD25 on naive-mature B cell	3755	Bcells.trait508	MFI	B cell	GCST90001791
MFI	B cell	CD25 on unsw mem	3755	Bcells.trait509	MFI	B cell	GCST90001792
MFI	B cell	CD25 on sw mem	3755	Bcells.trait510	MFI	B cell	GCST90001793
MFI	B cell	CD25 on IgD+	3756	Bcells.trait511	MFI	B cell	GCST90001794
MFI	B cell	CD25 on transitional	3755	Bcells.trait512	MFI	B cell	GCST90001795
MFI	B cell	CD27 on CD20-	3732	Bcells.trait514	MFI	B cell	GCST90001796
MFI	B cell	CD27 on CD20- CD38-	3689	Bcells.trait536	MFI	B cell	GCST90001797
MFI	B cell	CD27 on CD24+ CD27+	3755	Bcells.trait537	MFI	B cell	GCST90001798
MFI	B cell	CD27 on T cell	1869	Bcells.trait539	MFI	B cell	GCST90001799
MFI	B cell	CD27 on IgD+ CD24+	3754	Bcells.trait561	MFI	B cell	GCST90001800
MFI	B cell	CD27 on IgD+ CD38- unsw mem	1867	Bcells.trait563	MFI	B cell	GCST90001801
MFI	B cell	CD27 on IgD- CD38-	3755	Bcells.trait565	MFI	B cell	GCST90001802
MFI	B cell	CD27 on IgD- CD38br	3740	Bcells.trait566	MFI	B cell	GCST90001803
MFI	B cell	CD27 on IgD- CD38dim	3755	Bcells.trait567	MFI	B cell	GCST90001804
MFI	B cell	CD27 on memory B cell	3755	Bcells.trait570	MFI	B cell	GCST90001805
MFI	B cell	CD27 on unsw mem	3754	Bcells.trait571	MFI	B cell	GCST90001806
MFI	B cell	CD27 on PB/PC	3749	Bcells.trait572	MFI	B cell	GCST90001807
MFI	B cell	CD27 on sw mem	3755	Bcells.trait574	MFI	B cell	GCST90001808
MFI	B cell	CD38 on CD20-	3728	Bcells.trait597	MFI	B cell	GCST90001809
MFI	B cell	CD38 on CD3- CD19-	1865	Bcells.trait619	MFI	B cell	GCST90001810
MFI	B cell	CD38 on IgD+ CD24-	3754	Bcells.trait637	MFI	B cell	GCST90001811
MFI	B cell	CD38 on IgD+ CD38br	3750	Bcells.trait640	MFI	B cell	GCST90001812
MFI	B cell	CD38 on IgD+ CD38dim	3752	Bcells.trait641	MFI	B cell	GCST90001813
MFI	B cell	CD38 on IgD- CD38br	3742	Bcells.trait643	MFI	B cell	GCST90001814
MFI	B cell	CD38 on IgD- CD38dim	3755	Bcells.trait644	MFI	B cell	GCST90001815
MFI	B cell	CD38 on naive-mature B cell	3754	Bcells.trait646	MFI	B cell	GCST90001816
MFI	B cell	CD38 on PB/PC	3753	Bcells.trait647	MFI	B cell	GCST90001817
MFI	B cell	CD38 on IgD+	3756	Bcells.trait649	MFI	B cell	GCST90001818
MFI	B cell	CD38 on transitional	3755	Bcells.trait650	MFI	B cell	GCST90001819
MFI	B cell	IgD on IgD+ CD24+	3754	Bcells.trait775	MFI	B cell	GCST90001820
MFI	B cell	IgD on IgD+ CD24-	3754	Bcells.trait776	MFI	B cell	GCST90001821
MFI	B cell	IgD on IgD+ CD38-	3740	Bcells.trait777	MFI	B cell	GCST90001822
MFI	B cell	IgD on IgD+ CD38- unsw mem	1865	Bcells.trait779	MFI	B cell	GCST90001823
MFI	B cell	IgD on IgD+ CD38br	3754	Bcells.trait780	MFI	B cell	GCST90001824
MFI	B cell	IgD on IgD+ CD38dim	3754	Bcells.trait781	MFI	B cell	GCST90001825
MFI	B cell	IgD on unsw mem	3731	Bcells.trait785	MFI	B cell	GCST90001826
MFI	B cell	IgD on IgD+	3755	Bcells.trait786	MFI	B cell	GCST90001827
MFI	B cell	IgD on transitional	3755	Bcells.trait787	MFI	B cell	GCST90001828
MFI	B cell	BAFF-R on B cell	3758	Bcells.trait84	MFI	B cell	GCST90001829
MFI	B cell	BAFF-R on CD20-	3746	Bcells.trait85	MFI	B cell	GCST90001830
MFI	cDC	CD62L on CD62L+ myeloid DC	2872	Blue.530.30.cDC.trait1	MFI	cDC	GCST90001831
MFI	cDC	CD62L on CD62L+ plasmacytoid DC	2872	Blue.530.30.cDC.trait2	MFI	cDC	GCST90001832
MFI	cDC	CD62L on CD62L+ DC	2871	Blue.530.30.cDC.trait3	MFI	cDC	GCST90001833
MFI	cDC	CD62L on monocyte	2848	Blue.530.30.cDC.trait4	MFI	cDC	GCST90001834
MFI	cDC	CD62L on granulocyte	2849	Blue.530.30.cDC.trait5	MFI	cDC	GCST90001835
MFI	Myeloid cell	CD66b on CD66b++ myeloid cell	1465	Blue.530.30.MDSC.trait1	MFI	Myeloid cell	GCST90001836
MFI	Myeloid cell	CD66b on Gr MDSC	1244	Blue.530.30.MDSC.trait2	MFI	Myeloid cell	GCST90001837
MFI	Maturation stages of T cell	CD3 on naive CD8br	2910	Blue.530.30.MT.trait10	MFI	Maturation stages of T cell	GCST90001838
MFI	Maturation stages of T cell	CD3 on EM CD8br	2912	Blue.530.30.MT.trait11	MFI	Maturation stages of T cell	GCST90001839
MFI	Maturation stages of T cell	CD3 on TD CD8br	2911	Blue.530.30.MT.trait12	MFI	Maturation stages of T cell	GCST90001840
MFI	Maturation stages of T cell	CD3 on CM CD4+	2912	Blue.530.30.MT.trait3	MFI	Maturation stages of T cell	GCST90001841
MFI	Maturation stages of T cell	CD3 on Naive CD4+	2910	Blue.530.30.MT.trait4	MFI	Maturation stages of T cell	GCST90001842
MFI	Maturation stages of T cell	CD3 on EM CD4+	2912	Blue.530.30.MT.trait5	MFI	Maturation stages of T cell	GCST90001843
MFI	Maturation stages of T cell	CD3 on TD CD4+	2903	Blue.530.30.MT.trait6	MFI	Maturation stages of T cell	GCST90001844
MFI	Maturation stages of T cell	CD3 on CD45RA- CD4+	2911	Blue.530.30.MT.trait7	MFI	Maturation stages of T cell	GCST90001845
MFI	Maturation stages of T cell	CD3 on CM CD8br	2910	Blue.530.30.MT.trait9	MFI	Maturation stages of T cell	GCST90001846
MFI	TBNK	CD3 on HLA DR+ T cell	3060	Blue.530.30.TBNK.trait4	MFI	TBNK	GCST90001847
MFI	TBNK	CD3 on NKT	3113	Blue.530.30.TBNK.trait5	MFI	TBNK	GCST90001848
MFI	TBNK	CD3 on HLA DR+ CD4+	3060	Blue.530.30.TBNK.trait6	MFI	TBNK	GCST90001849
MFI	TBNK	CD3 on HLA DR+ CD8br	3060	Blue.530.30.TBNK.trait7	MFI	TBNK	GCST90001850
MFI	Treg	CD3 on T cell	2919	Blue.530.30.Treg.trait1	MFI	Treg	GCST90001851
MFI	Treg	CD3 on CD39+ resting Treg	2649	Blue.530.30.Treg.trait10	MFI	Treg	GCST90001852
MFI	Treg	CD3 on activated Treg	2919	Blue.530.30.Treg.trait11	MFI	Treg	GCST90001853
MFI	Treg	CD3 on CD39+ activated Treg	2919	Blue.530.30.Treg.trait12	MFI	Treg	GCST90001854
MFI	Treg	CD3 on secreting Treg	2919	Blue.530.30.Treg.trait13	MFI	Treg	GCST90001855
MFI	Treg	CD3 on CD39+ secreting Treg	2919	Blue.530.30.Treg.trait14	MFI	Treg	GCST90001856
MFI	Treg	CD3 on activated & secreting Treg	2919	Blue.530.30.Treg.trait15	MFI	Treg	GCST90001857
MFI	Treg	CD3 on CD45RA+ CD4+	2919	Blue.530.30.Treg.trait17	MFI	Treg	GCST90001858
MFI	Treg	CD3 on CD8br	2918	Blue.530.30.Treg.trait2	MFI	Treg	GCST90001859
MFI	Treg	CD3 on CD39+ CD4+	2919	Blue.530.30.Treg.trait21	MFI	Treg	GCST90001860
MFI	Treg	CD3 on CD28+ CD4+	2919	Blue.530.30.Treg.trait22	MFI	Treg	GCST90001861
MFI	Treg	CD3 on CD28+ DN (CD4-CD8-)	2918	Blue.530.30.Treg.trait23	MFI	Treg	GCST90001862
MFI	Treg	CD3 on CD28+ CD45RA- CD8br	2919	Blue.530.30.Treg.trait3	MFI	Treg	GCST90001863
MFI	Treg	CD3 on CD28+ CD45RA+ CD8br	2919	Blue.530.30.Treg.trait4	MFI	Treg	GCST90001864
MFI	Treg	CD3 on CD28- CD8br	2919	Blue.530.30.Treg.trait5	MFI	Treg	GCST90001865
MFI	Treg	CD3 on CD39+ CD8br	2914	Blue.530.30.Treg.trait6	MFI	Treg	GCST90001866
MFI	Treg	CD3 on CD4+	2919	Blue.530.30.Treg.trait7	MFI	Treg	GCST90001867
MFI	Treg	CD3 on CD4 Treg	2919	Blue.530.30.Treg.trait8	MFI	Treg	GCST90001868
MFI	Treg	CD3 on resting Treg	2918	Blue.530.30.Treg.trait9	MFI	Treg	GCST90001869
MFI	Myeloid cell	CD34 on HSC	1634	Blue.585.42.MDSC.trait1	MFI	Myeloid cell	GCST90001870
MFI	Maturation stages of T cell	HVEM on T cell	1247	HVEM1000_150630.trait1	MFI	Maturation stages of T cell	GCST90001871
MFI	Maturation stages of T cell	HVEM on naive CD8br	1247	HVEM1000_150630.trait10	MFI	Maturation stages of T cell	GCST90001872
MFI	Maturation stages of T cell	HVEM on EM CD8br	1247	HVEM1000_150630.trait11	MFI	Maturation stages of T cell	GCST90001873
MFI	Maturation stages of T cell	HVEM on TD CD8br	1247	HVEM1000_150630.trait12	MFI	Maturation stages of T cell	GCST90001874
MFI	Maturation stages of T cell	HVEM on CD4+	1247	HVEM1000_150630.trait2	MFI	Maturation stages of T cell	GCST90001875
MFI	Maturation stages of T cell	HVEM on CM CD4+	1247	HVEM1000_150630.trait3	MFI	Maturation stages of T cell	GCST90001876
MFI	Maturation stages of T cell	HVEM on naive CD4+	1247	HVEM1000_150630.trait4	MFI	Maturation stages of T cell	GCST90001877
MFI	Maturation stages of T cell	HVEM on EM CD4+	1247	HVEM1000_150630.trait5	MFI	Maturation stages of T cell	GCST90001878
MFI	Maturation stages of T cell	HVEM on TD CD4+	1245	HVEM1000_150630.trait6	MFI	Maturation stages of T cell	GCST90001879
MFI	Maturation stages of T cell	HVEM on CD45RA- CD4+	1247	HVEM1000_150630.trait7	MFI	Maturation stages of T cell	GCST90001880
MFI	Maturation stages of T cell	HVEM on CD8br	1247	HVEM1000_150630.trait8	MFI	Maturation stages of T cell	GCST90001881
MFI	Maturation stages of T cell	HVEM on CM CD8br	1247	HVEM1000_150630.trait9	MFI	Maturation stages of T cell	GCST90001882
MFI	TBNK	CD16-CD56 on NKT	3113	Blue.585.42.TBNK.trait1	MFI	TBNK	GCST90001883
MFI	TBNK	CD16-CD56 on NK	3113	Blue.585.42.TBNK.trait2	MFI	TBNK	GCST90001884
MFI	TBNK	CD16-CD56 on HLA DR+ NK	2971	Blue.585.42.TBNK.trait3	MFI	TBNK	GCST90001885
MFI	Treg	CD28 on CD39+ activated Treg	2920	Blue.585.42.Treg.trait10	MFI	Treg	GCST90001886
MFI	Treg	CD28 on secreting Treg	2920	Blue.585.42.Treg.trait11	MFI	Treg	GCST90001887
MFI	Treg	CD28 on CD39+ secreting Treg	2920	Blue.585.42.Treg.trait12	MFI	Treg	GCST90001888
MFI	Treg	CD28 on activated & secreting Treg	2920	Blue.585.42.Treg.trait13	MFI	Treg	GCST90001889
MFI	Treg	CD28 on CD45RA+ CD4+	2920	Blue.585.42.Treg.trait15	MFI	Treg	GCST90001890
MFI	Treg	CD28 on CD45RA- CD4 not Treg	2920	Blue.585.42.Treg.trait18	MFI	Treg	GCST90001891
MFI	Treg	CD28 on CD39+ CD4+	2920	Blue.585.42.Treg.trait19	MFI	Treg	GCST90001892
MFI	Treg	CD28 on CD28+ CD45RA- CD8br	2920	Blue.585.42.Treg.trait2	MFI	Treg	GCST90001893
MFI	Treg	CD28 on CD28+ CD4+	2920	Blue.585.42.Treg.trait20	MFI	Treg	GCST90001894
MFI	Treg	CD28 on CD28+ DN (CD4-CD8-)	2919	Blue.585.42.Treg.trait21	MFI	Treg	GCST90001895
MFI	Treg	CD28 on CD28+ CD45RA+ CD8br	2920	Blue.585.42.Treg.trait3	MFI	Treg	GCST90001896
MFI	Treg	CD28 on CD39+ CD8br	2914	Blue.585.42.Treg.trait4	MFI	Treg	GCST90001897
MFI	Treg	CD28 on CD4+	2920	Blue.585.42.Treg.trait5	MFI	Treg	GCST90001898
MFI	Treg	CD28 on CD4 Treg	2920	Blue.585.42.Treg.trait6	MFI	Treg	GCST90001899
MFI	Treg	CD28 on resting Treg	2919	Blue.585.42.Treg.trait7	MFI	Treg	GCST90001900
MFI	Treg	CD28 on CD39+ resting Treg	2650	Blue.585.42.Treg.trait8	MFI	Treg	GCST90001901
MFI	Treg	CD28 on activated Treg	2920	Blue.585.42.Treg.trait9	MFI	Treg	GCST90001902
MFI	cDC	CD86 on myeloid DC	2871	Blue.670.LP.cDC.trait1	MFI	cDC	GCST90001903
MFI	cDC	CD86 on CD62L+ myeloid DC	2871	Blue.670.LP.cDC.trait2	MFI	cDC	GCST90001904
MFI	cDC	CD86 on monocyte	2850	Blue.670.LP.cDC.trait3	MFI	cDC	GCST90001905
MFI	cDC	CD86 on granulocyte	2848	Blue.670.LP.cDC.trait4	MFI	cDC	GCST90001906
MFI	Maturation stages of T cell	CCR7 on naive CD4+	2910	Blue.670.LP.MT.trait1	MFI	Maturation stages of T cell	GCST90001907
MFI	Maturation stages of T cell	CCR7 on naive CD8br	2910	Blue.670.LP.MT.trait3	MFI	Maturation stages of T cell	GCST90001908
MFI	TBNK	CD45 on CD14+ monocyte	3112	Blue.670.LP.TBNK.trait1	MFI	TBNK	GCST90001909
MFI	TBNK	CD45 on B cell	3112	Blue.670.LP.TBNK.trait10	MFI	TBNK	GCST90001910
MFI	TBNK	CD45 on NK	3113	Blue.670.LP.TBNK.trait11	MFI	TBNK	GCST90001911
MFI	TBNK	CD45 on HLA DR+ NK	2971	Blue.670.LP.TBNK.trait12	MFI	TBNK	GCST90001912
MFI	TBNK	CD45 on granulocyte	3112	Blue.670.LP.TBNK.trait13	MFI	TBNK	GCST90001913
MFI	TBNK	CD45 on lymphocyte	3113	Blue.670.LP.TBNK.trait2	MFI	TBNK	GCST90001914
MFI	TBNK	CD45 on T cell	3113	Blue.670.LP.TBNK.trait3	MFI	TBNK	GCST90001915
MFI	TBNK	CD45 on CD4+	3113	Blue.670.LP.TBNK.trait4	MFI	TBNK	GCST90001916
MFI	TBNK	CD45 on CD8br	3113	Blue.670.LP.TBNK.trait5	MFI	TBNK	GCST90001917
MFI	TBNK	CD45 on HLA DR+ T cell	3060	Blue.670.LP.TBNK.trait6	MFI	TBNK	GCST90001918
MFI	TBNK	CD45 on NKT	3113	Blue.670.LP.TBNK.trait7	MFI	TBNK	GCST90001919
MFI	TBNK	CD45 on HLA DR+ CD4+	3060	Blue.670.LP.TBNK.trait8	MFI	TBNK	GCST90001920
MFI	TBNK	CD45 on HLA DR+ CD8br	3060	Blue.670.LP.TBNK.trait9	MFI	TBNK	GCST90001921
MFI	Treg	CD127 on T cell	2920	Blue.670.LP.Treg.trait1	MFI	Treg	GCST90001922
MFI	Treg	CD127 on CD45RA- CD4 not Treg	2920	Blue.670.LP.Treg.trait10	MFI	Treg	GCST90001923
MFI	Treg	CD127 on CD28+ CD4+	2920	Blue.670.LP.Treg.trait11	MFI	Treg	GCST90001924
MFI	Treg	CD127 on CD28+ DN (CD4-CD8-)	2918	Blue.670.LP.Treg.trait12	MFI	Treg	GCST90001925
MFI	Treg	CD127 on granulocyte	2920	Blue.670.LP.Treg.trait13	MFI	Treg	GCST90001926
MFI	Treg	CD127 on CD8br	2920	Blue.670.LP.Treg.trait2	MFI	Treg	GCST90001927
MFI	Treg	CD127 on CD28+ CD45RA- CD8br	2920	Blue.670.LP.Treg.trait3	MFI	Treg	GCST90001928
MFI	Treg	CD127 on CD28+ CD45RA+ CD8br	2920	Blue.670.LP.Treg.trait4	MFI	Treg	GCST90001929
MFI	Treg	CD127 on CD28- CD8br	2920	Blue.670.LP.Treg.trait5	MFI	Treg	GCST90001930
MFI	Treg	CD127 on CD4+	2920	Blue.670.LP.Treg.trait6	MFI	Treg	GCST90001931
MFI	Treg	CD127 on CD45RA+ CD4+	2920	Blue.670.LP.Treg.trait7	MFI	Treg	GCST90001932
MFI	Treg	CD25 on CD45RA- CD4 not Treg	3575	Blue.780.60.CD25.trait1	MFI	Treg	GCST90001933
MFI	Treg	CD25 on CD45RA+ CD4 not Treg	3575	Blue.780.60.CD25.trait13	MFI	Treg	GCST90001934
MFI	Treg	CD25 on CD39+ CD4 Treg	3575	Blue.780.60.CD25.trait10	MFI	Treg	GCST90001935
MFI	Treg	CD25 on CD4 Treg	3575	Blue.780.60.CD25.trait2	MFI	Treg	GCST90001936
MFI	Treg	CD25 on resting Treg	3246	Blue.780.60.CD25.trait3	MFI	Treg	GCST90001937
MFI	Treg	CD25 on CD39+ resting Treg	3574	Blue.780.60.CD25.trait4	MFI	Treg	GCST90001938
MFI	Treg	CD25 on activated Treg	3574	Blue.780.60.CD25.trait5	MFI	Treg	GCST90001939
MFI	Treg	CD25 on CD39+ activated Treg	3574	Blue.780.60.CD25.trait6	MFI	Treg	GCST90001940
MFI	Treg	CD25 on secreting Treg	3574	Blue.780.60.CD25.trait7	MFI	Treg	GCST90001941
MFI	Treg	CD25 on CD39+ secreting Treg	3574	Blue.780.60.CD25.trait8	MFI	Treg	GCST90001942
MFI	Treg	CD25 on activated & secreting Treg	3574	Blue.780.60.CD25.trait9	MFI	Treg	GCST90001943
MFI	cDC	CD123 on plasmacytoid DC	2872	Blue.780.60.cDC.trait1	MFI	cDC	GCST90001944
MFI	cDC	CD123 on CD62L+ plasmacytoid DC	2872	Blue.780.60.cDC.trait2	MFI	cDC	GCST90001945
MFI	Myeloid cell	CD33 on CD14+ monocyte	1634	Blue.780.60.MDSC.trait1	MFI	Myeloid cell	GCST90001946
MFI	Myeloid cell	CD33 on CD33br HLA DR+ CD14dim	1577	Blue.780.60.MDSC.trait10	MFI	Myeloid cell	GCST90001947
MFI	Myeloid cell	CD33 on CD33dim HLA DR+ CD11b+	1633	Blue.780.60.MDSC.trait12	MFI	Myeloid cell	GCST90001948
MFI	Myeloid cell	CD33 on CD33dim HLA DR+ CD11b-	1634	Blue.780.60.MDSC.trait13	MFI	Myeloid cell	GCST90001949
MFI	Myeloid cell	CD33 on Gr MDSC	1244	Blue.780.60.MDSC.trait14	MFI	Myeloid cell	GCST90001950
MFI	Myeloid cell	CD33 on CD66b++ myeloid cell	1464	Blue.780.60.MDSC.trait2	MFI	Myeloid cell	GCST90001951
MFI	Myeloid cell	CD33 on Mo MDSC	1569	Blue.780.60.MDSC.trait3	MFI	Myeloid cell	GCST90001952
MFI	Myeloid cell	CD33 on CD33dim HLA DR-	1558	Blue.780.60.MDSC.trait4	MFI	Myeloid cell	GCST90001953
MFI	Myeloid cell	CD33 on basophil	1555	Blue.780.60.MDSC.trait6	MFI	Myeloid cell	GCST90001954
MFI	Myeloid cell	CD33 on Im MDSC	1554	Blue.780.60.MDSC.trait7	MFI	Myeloid cell	GCST90001955
MFI	Myeloid cell	CD33 on CD33br HLA DR+	1579	Blue.780.60.MDSC.trait8	MFI	Myeloid cell	GCST90001956
MFI	Myeloid cell	CD33 on CD33br HLA DR+ CD14-	1578	Blue.780.60.MDSC.trait9	MFI	Myeloid cell	GCST90001957
MFI	TBNK	CD4 on monocyte	3112	Blue.780.60.TBNK.trait1	MFI	TBNK	GCST90001958
MFI	TBNK	CD4 on HLA DR+ CD4+	3060	Blue.780.60.TBNK.trait3	MFI	TBNK	GCST90001959
MFI	Treg	CD25 on CD4+	2920	Blue.780.60.Treg.trait4	MFI	Treg	GCST90001960
MFI	Treg	CD25 on CD39+ CD4+	2920	Blue.780.60.Treg.trait5	MFI	Treg	GCST90001961
MFI	Treg	CD25 on CD28+ CD4+	2920	Blue.780.60.Treg.trait6	MFI	Treg	GCST90001962
Morphological parameter	cDC	FSC-A on myeloid DC	2872	FSC.cDC.trait2	Morphological parameter	cDC	GCST90001963
Morphological parameter	cDC	FSC-A on plasmacytoid DC	2872	FSC.cDC.trait3	Morphological parameter	cDC	GCST90001964
Morphological parameter	cDC	FSC-A on monocyte	2850	FSC.cDC.trait4	Morphological parameter	cDC	GCST90001965
Morphological parameter	cDC	FSC-A on granulocyte	2850	FSC.cDC.trait5	Morphological parameter	cDC	GCST90001966
Morphological parameter	TBNK	FSC-A on CD14+ monocyte	3112	FSC.TBNK.trait1	Morphological parameter	TBNK	GCST90001967
Morphological parameter	TBNK	FSC-A on B cell	3112	FSC.TBNK.trait10	Morphological parameter	TBNK	GCST90001968
Morphological parameter	TBNK	FSC-A on NK	3113	FSC.TBNK.trait11	Morphological parameter	TBNK	GCST90001969
Morphological parameter	TBNK	FSC-A on HLA DR+ NK	2971	FSC.TBNK.trait12	Morphological parameter	TBNK	GCST90001970
Morphological parameter	TBNK	FSC-A on lymphocyte	3113	FSC.TBNK.trait2	Morphological parameter	TBNK	GCST90001971
Morphological parameter	TBNK	FSC-A on T cell	3113	FSC.TBNK.trait3	Morphological parameter	TBNK	GCST90001972
Morphological parameter	TBNK	FSC-A on CD4+	3113	FSC.TBNK.trait4	Morphological parameter	TBNK	GCST90001973
Morphological parameter	TBNK	FSC-A on CD8br	3113	FSC.TBNK.trait5	Morphological parameter	TBNK	GCST90001974
Morphological parameter	TBNK	FSC-A on HLA DR+ T cell	3060	FSC.TBNK.trait6	Morphological parameter	TBNK	GCST90001975
Morphological parameter	TBNK	FSC-A on NKT	3113	FSC.TBNK.trait7	Morphological parameter	TBNK	GCST90001976
Morphological parameter	TBNK	FSC-A on HLA DR+ CD4+	3060	FSC.TBNK.trait8	Morphological parameter	TBNK	GCST90001977
Morphological parameter	TBNK	FSC-A on HLA DR+ CD8br	3060	FSC.TBNK.trait9	Morphological parameter	TBNK	GCST90001978
MFI	Monocyte	CD16 on CD14- CD16+ monocyte	3717	mono.trait1	MFI	Monocyte	GCST90001979
MFI	Monocyte	CD40 on CD14+ CD16- monocyte	3727	mono.trait10	MFI	Monocyte	GCST90001980
MFI	Monocyte	CD40 on CD14+ CD16+ monocyte	3716	mono.trait11	MFI	Monocyte	GCST90001981
MFI	Monocyte	CCR2 on CD14- CD16+ monocyte	3719	mono.trait12	MFI	Monocyte	GCST90001982
MFI	Monocyte	CD14 on CD14+ CD16+ monocyte	3727	mono.trait14	MFI	Monocyte	GCST90001983
MFI	Monocyte	HLA DR on CD14- CD16+ monocyte	3719	mono.trait16	MFI	Monocyte	GCST90001984
MFI	Monocyte	CD40 on monocytes	3727	mono.trait17	MFI	Monocyte	GCST90001985
MFI	Monocyte	CD14 on CD14+ CD16- monocyte	3727	mono.trait19	MFI	Monocyte	GCST90001986
MFI	Monocyte	CD64 on CD14+ CD16- monocyte	3720	mono.trait2	MFI	Monocyte	GCST90001987
MFI	Monocyte	HLA DR on CD14+ CD16- monocyte	3727	mono.trait21	MFI	Monocyte	GCST90001988
MFI	Monocyte	CD40 on CD14- CD16+ monocyte	3719	mono.trait22	MFI	Monocyte	GCST90001989
MFI	Monocyte	CD64 on CD14- CD16+ monocyte	3712	mono.trait24	MFI	Monocyte	GCST90001990
MFI	Monocyte	HLA DR on CD14+ monocyte	3727	mono.trait25	MFI	Monocyte	GCST90001991
MFI	Monocyte	CCR2 on CD14+ CD16+ monocyte	3716	mono.trait28	MFI	Monocyte	GCST90001992
MFI	Monocyte	PDL-1 on CD14+ CD16- monocyte	3727	mono.trait29	MFI	Monocyte	GCST90001993
MFI	Monocyte	CX3CR1 on CD14- CD16-	3687	mono.trait3	MFI	Monocyte	GCST90001994
MFI	Monocyte	CX3CR1 on monocyte	3687	mono.trait33	MFI	Monocyte	GCST90001995
MFI	Monocyte	CX3CR1 on CD14+ CD16+ monocyte	3676	mono.trait35	MFI	Monocyte	GCST90001996
MFI	Monocyte	CX3CR1 on CD14+ CD16- monocyte	3687	mono.trait36	MFI	Monocyte	GCST90001997
MFI	Monocyte	PDL-1 on CD14+ CD16+ monocyte	3716	mono.trait39	MFI	Monocyte	GCST90001998
MFI	Monocyte	PDL-1 on CD14- CD16+ monocyte	3719	mono.trait4	MFI	Monocyte	GCST90001999
MFI	Monocyte	PDL-1 on CD14- CD16-	3727	mono.trait41	MFI	Monocyte	GCST90002000
MFI	Monocyte	CD64 on CD14- CD16-	3720	mono.trait42	MFI	Monocyte	GCST90002001
MFI	Monocyte	PDL-1 on monocyte	3727	mono.trait43	MFI	Monocyte	GCST90002002
MFI	Monocyte	CCR2 on CD14- CD16-	3727	mono.trait44	MFI	Monocyte	GCST90002003
MFI	Monocyte	CCR2 on CD14+ CD16- monocyte	3727	mono.trait46	MFI	Monocyte	GCST90002004
MFI	Monocyte	CD16 on CD14+ CD16+ monocyte	3714	mono.trait47	MFI	Monocyte	GCST90002005
MFI	Monocyte	CD64 on monocyte	3720	mono.trait48	MFI	Monocyte	GCST90002006
MFI	Monocyte	HLA DR on CD14+ CD16+ monocyte	3716	mono.trait50	MFI	Monocyte	GCST90002007
MFI	Monocyte	CCR2 on monocyte	3727	mono.trait52	MFI	Monocyte	GCST90002008
MFI	Monocyte	HLA DR on CD14- CD16-	3727	mono.trait53	MFI	Monocyte	GCST90002009
MFI	Monocyte	HLA DR on monocyte	3727	mono.trait54	MFI	Monocyte	GCST90002010
MFI	Monocyte	CD64 on CD14+ CD16+ monocyte	3709	mono.trait6	MFI	Monocyte	GCST90002011
MFI	Monocyte	CX3CR1 on CD14- CD16+ monocyte	3679	mono.trait7	MFI	Monocyte	GCST90002012
MFI	cDC	CCR2 on myeloid DC	2870	Red.660.20.cDC.trait1	MFI	cDC	GCST90002013
MFI	cDC	CCR2 on CD62L+ myeloid DC	2870	Red.660.20.cDC.trait2	MFI	cDC	GCST90002014
MFI	cDC	CCR2 on plasmacytoid DC	2871	Red.660.20.cDC.trait3	MFI	cDC	GCST90002015
MFI	cDC	CCR2 on CD62L+ plasmacytoid DC	2871	Red.660.20.cDC.trait4	MFI	cDC	GCST90002016
MFI	cDC	CCR2 on monocyte	2850	Red.660.20.cDC.trait5	MFI	cDC	GCST90002017
MFI	cDC	CCR2 on granulocyte	2850	Red.660.20.cDC.trait6	MFI	cDC	GCST90002018
MFI	Myeloid cell	CD14 on Mo MDSC	1570	Red.660.20.MDSC.trait2	MFI	Myeloid cell	GCST90002019
MFI	Myeloid cell	CD14 on CD33br HLA DR+ CD14dim	1578	Red.660.20.MDSC.trait3	MFI	Myeloid cell	GCST90002020
MFI	Myeloid cell	CD14 on CD33dim HLA DR+ CD11b+	1634	Red.660.20.MDSC.trait4	MFI	Myeloid cell	GCST90002021
MFI	Maturation stages of T cell	CD4 on CD4+	2912	Red.660.20.MT.trait1	MFI	Maturation stages of T cell	GCST90002022
MFI	Maturation stages of T cell	CD4 on CM CD4 +	2912	Red.660.20.MT.trait2	MFI	Maturation stages of T cell	GCST90002023
MFI	Maturation stages of T cell	CD4 on naive CD4+	2910	Red.660.20.MT.trait3	MFI	Maturation stages of T cell	GCST90002024
MFI	Maturation stages of T cell	CD4 on EM CD4+	2912	Red.660.20.MT.trait4	MFI	Maturation stages of T cell	GCST90002025
MFI	Maturation stages of T cell	CD4 on TD CD4+	2903	Red.660.20.MT.trait5	MFI	Maturation stages of T cell	GCST90002026
MFI	Maturation stages of T cell	CD4 on CD45RA+ CD4+	2911	Red.660.20.MT.trait6	MFI	Maturation stages of T cell	GCST90002027
MFI	TBNK	CD19 on B cell	3112	Red.660.20.TBNK.trait2	MFI	TBNK	GCST90002028
MFI	Treg	CD39 on CD39+ CD8br	2915	Red.660.20.Treg.trait1	MFI	Treg	GCST90002029
MFI	Treg	CD39 on CD39+ activated Treg	2920	Red.660.20.Treg.trait2	MFI	Treg	GCST90002030
MFI	Treg	CD39 on CD39+ secreting Treg	2920	Red.660.20.Treg.trait3	MFI	Treg	GCST90002031
MFI	Treg	CD39 on CD39+ CD4+	2920	Red.660.20.Treg.trait5	MFI	Treg	GCST90002032
MFI	Treg	CD39 on granulocyte	2920	Red.660.20.Treg.trait6	MFI	Treg	GCST90002033
MFI	Treg	CD39 on monocyte	2909	Red.660.20.Treg.trait7	MFI	Treg	GCST90002034
MFI	cDC	CD80 on myeloid DC	2871	Red.780.60.cDC.trait1	MFI	cDC	GCST90002035
MFI	cDC	CD80 on CD62L+ myeloid DC	2871	Red.780.60.cDC.trait2	MFI	cDC	GCST90002036
MFI	cDC	CD80 on plasmacytoid DC	2871	Red.780.60.cDC.trait3	MFI	cDC	GCST90002037
MFI	cDC	CD80 on CD62L+ plasmacytoid DC	2871	Red.780.60.cDC.trait4	MFI	cDC	GCST90002038
MFI	cDC	CD80 on monocyte	2850	Red.780.60.cDC.trait5	MFI	cDC	GCST90002039
MFI	cDC	CD80 on granulocyte	2850	Red.780.60.cDC.trait6	MFI	cDC	GCST90002040
MFI	Myeloid cell	CD45 on lymphocyte	1635	Red.780.60.MDSC.trait1	MFI	Myeloid cell	GCST90002041
MFI	Myeloid cell	CD45 on CD33br HLA DR+ CD14-	1579	Red.780.60.MDSC.trait10	MFI	Myeloid cell	GCST90002042
MFI	Myeloid cell	CD45 on CD33br HLA DR+ CD14dim	1578	Red.780.60.MDSC.trait11	MFI	Myeloid cell	GCST90002043
MFI	Myeloid cell	CD45 on CD33dim HLA DR+ CD11b-	1635	Red.780.60.MDSC.trait13	MFI	Myeloid cell	GCST90002044
MFI	Myeloid cell	CD45 on CD33- HLA DR-	1635	Red.780.60.MDSC.trait14	MFI	Myeloid cell	GCST90002045
MFI	Myeloid cell	CD45 on CD33- HLA DR+	1635	Red.780.60.MDSC.trait15	MFI	Myeloid cell	GCST90002046
MFI	Myeloid cell	CD45 on Gr MDSC	1244	Red.780.60.MDSC.trait16	MFI	Myeloid cell	GCST90002047
MFI	Myeloid cell	CD45 on CD66b++ myelod cell	1465	Red.780.60.MDSC.trait3	MFI	Myeloid cell	GCST90002048
MFI	Myeloid cell	CD45 on Mo MDSC	1570	Red.780.60.MDSC.trait4	MFI	Myeloid cell	GCST90002049
MFI	Myeloid cell	CD45 on CD33dim HLA DR-	1559	Red.780.60.MDSC.trait5	MFI	Myeloid cell	GCST90002050
MFI	Myeloid cell	CD45 on basophil	1556	Red.780.60.MDSC.trait7	MFI	Myeloid cell	GCST90002051
MFI	Myeloid cell	CD45 on Im MDSC	1555	Red.780.60.MDSC.trait8	MFI	Myeloid cell	GCST90002052
MFI	Myeloid cell	CD45 on CD33br HLA DR+	1580	Red.780.60.MDSC.trait9	MFI	Myeloid cell	GCST90002053
MFI	Maturation stages of T cell	CD8 on CM CD8br	2910	Red.780.60.MT.trait2	MFI	Maturation stages of T cell	GCST90002054
MFI	Maturation stages of T cell	CD8 on naive CD8br	2910	Red.780.60.MT.trait3	MFI	Maturation stages of T cell	GCST90002055
MFI	Maturation stages of T cell	CD8 on EM CD8br	2912	Red.780.60.MT.trait4	MFI	Maturation stages of T cell	GCST90002056
MFI	Maturation stages of T cell	CD8 on TD CD8br	2911	Red.780.60.MT.trait5	MFI	Maturation stages of T cell	GCST90002057
MFI	TBNK	CD8 on CD8br	3113	Red.780.60.TBNK.trait1	MFI	TBNK	GCST90002058
MFI	TBNK	CD8 on NKT	3103	Red.780.60.TBNK.trait2	MFI	TBNK	GCST90002059
MFI	TBNK	CD8 on HLA DR+ CD8br	3060	Red.780.60.TBNK.trait3	MFI	TBNK	GCST90002060
MFI	Treg	CD4 on CD39+ CD4+	2920	Red.780.60.Treg.trait15	MFI	Treg	GCST90002061
MFI	Treg	CD4 on CD28+ CD4+	2920	Red.780.60.Treg.trait16	MFI	Treg	GCST90002062
MFI	Treg	CD4 on CD4 Treg	2920	Red.780.60.Treg.trait2	MFI	Treg	GCST90002063
MFI	Treg	CD4 on resting Treg	2919	Red.780.60.Treg.trait3	MFI	Treg	GCST90002064
MFI	Treg	CD4 on CD39+ resting Treg	2650	Red.780.60.Treg.trait4	MFI	Treg	GCST90002065
MFI	Treg	CD4 on activated Treg	2920	Red.780.60.Treg.trait5	MFI	Treg	GCST90002066
MFI	Treg	CD4 on CD39+ activated Treg	2920	Red.780.60.Treg.trait6	MFI	Treg	GCST90002067
MFI	Treg	CD4 on secreting Treg	2920	Red.780.60.Treg.trait7	MFI	Treg	GCST90002068
MFI	Treg	CD4 on CD39+ secreting Treg	2920	Red.780.60.Treg.trait8	MFI	Treg	GCST90002069
MFI	Treg	CD4 on activated & secreting Treg	2920	Red.780.60.Treg.trait9	MFI	Treg	GCST90002070
Morphological parameter	cDC	SSC-A on myeloid DC	2872	SSC.cDC.trait2	Morphological parameter	cDC	GCST90002071
Morphological parameter	cDC	SSC-A on plasmacytoid DC	2872	SSC.cDC.trait3	Morphological parameter	cDC	GCST90002072
Morphological parameter	cDC	SSC-A on monocyte	2850	SSC.cDC.trait4	Morphological parameter	cDC	GCST90002073
Morphological parameter	TBNK	SSC-A on CD14+ monocyte	3112	SSC.TBNK.trait1	Morphological parameter	TBNK	GCST90002074
Morphological parameter	TBNK	SSC-A on B cell	3112	SSC.TBNK.trait10	Morphological parameter	TBNK	GCST90002075
Morphological parameter	TBNK	SSC-A on NK	3113	SSC.TBNK.trait11	Morphological parameter	TBNK	GCST90002076
Morphological parameter	TBNK	SSC-A on HLA DR+ NK	2971	SSC.TBNK.trait12	Morphological parameter	TBNK	GCST90002077
Morphological parameter	TBNK	SSC-A on granulocyte	3112	SSC.TBNK.trait13	Morphological parameter	TBNK	GCST90002078
Morphological parameter	TBNK	SSC-A on lymphocyte	3113	SSC.TBNK.trait2	Morphological parameter	TBNK	GCST90002079
Morphological parameter	TBNK	SSC-A on T cell	3113	SSC.TBNK.trait3	Morphological parameter	TBNK	GCST90002080
Morphological parameter	TBNK	SSC-A on CD4+	3113	SSC.TBNK.trait4	Morphological parameter	TBNK	GCST90002081
Morphological parameter	TBNK	SSC-A on CD8br	3113	SSC.TBNK.trait5	Morphological parameter	TBNK	GCST90002082
Morphological parameter	TBNK	SSC-A on HLA DR+ T cell	3060	SSC.TBNK.trait6	Morphological parameter	TBNK	GCST90002083
Morphological parameter	TBNK	SSC-A on NKT	3113	SSC.TBNK.trait7	Morphological parameter	TBNK	GCST90002084
Morphological parameter	TBNK	SSC-A on HLA DR+ CD4+	3060	SSC.TBNK.trait8	Morphological parameter	TBNK	GCST90002085
Morphological parameter	TBNK	SSC-A on HLA DR+ CD8br	3060	SSC.TBNK.trait9	Morphological parameter	TBNK	GCST90002086
MFI	cDC	CD11c on myeloid DC	2872	Violet.450.50.cDC.trait1	MFI	cDC	GCST90002087
MFI	cDC	CD11c on CD62L+ myeloid DC	2872	Violet.450.50.cDC.trait2	MFI	cDC	GCST90002088
MFI	cDC	CD11c on monocyte	2850	Violet.450.50.cDC.trait3	MFI	cDC	GCST90002089
MFI	cDC	CD11c on granulocyte	2850	Violet.450.50.cDC.trait4	MFI	cDC	GCST90002090
MFI	Myeloid cell	CD11b on CD14+ monocyte	1635	Violet.450.50.MDSC.trait1	MFI	Myeloid cell	GCST90002091
MFI	Myeloid cell	CD11b on Gr MDSC	1244	Violet.450.50.MDSC.trait13	MFI	Myeloid cell	GCST90002092
MFI	Myeloid cell	CD11b on CD66b++ myeloid cell	1465	Violet.450.50.MDSC.trait2	MFI	Myeloid cell	GCST90002093
MFI	Myeloid cell	CD11b on Mo MDSC	1570	Violet.450.50.MDSC.trait3	MFI	Myeloid cell	GCST90002094
MFI	Myeloid cell	CD11b on CD33dim HLA DR-	1559	Violet.450.50.MDSC.trait4	MFI	Myeloid cell	GCST90002095
MFI	Myeloid cell	CD11b on basophil	1556	Violet.450.50.MDSC.trait6	MFI	Myeloid cell	GCST90002096
MFI	Myeloid cell	CD11b on CD33br HLA DR+ CD14dim	1578	Violet.450.50.MDSC.trait9	MFI	Myeloid cell	GCST90002097
MFI	Maturation stages of T cell	CD45RA on naive CD4+	2910	Violet.450.50.MT.trait1	MFI	Maturation stages of T cell	GCST90002098
MFI	Maturation stages of T cell	CD4RA on TD CD4+	2903	Violet.450.50.MT.trait2	MFI	Maturation stages of T cell	GCST90002099
MFI	Maturation stages of T cell	CD45RA on naive CD8br	2910	Violet.450.50.MT.trait3	MFI	Maturation stages of T cell	GCST90002100
MFI	Maturation stages of T cell	CD45RA on TD CD8br	2911	Violet.450.50.MT.trait4	MFI	Maturation stages of T cell	GCST90002101
MFI	Treg	CD45RA on resting Treg	2919	Violet.450.50.Treg.trait2	MFI	Treg	GCST90002102
MFI	Treg	CD45RA on CD39+ resting Treg	2650	Violet.450.50.Treg.trait3	MFI	Treg	GCST90002103
MFI	cDC	HLA DR on myeloid DC	2872	Violet.510.50.cDC.trait2	MFI	cDC	GCST90002104
MFI	cDC	HLA DR on plasmacytoid DC	2872	Violet.510.50.cDC.trait3	MFI	cDC	GCST90002105
MFI	cDC	HLA DR on DC	2871	Violet.510.50.cDC.trait4	MFI	cDC	GCST90002106
MFI	Myeloid cell	HLA DR on HSC	1634	Violet.510.50.MDSC.trait1	MFI	Myeloid cell	GCST90002107
MFI	Myeloid cell	HLA DR on CD33br HLA DR+ CD14-	1579	Violet.510.50.MDSC.trait3	MFI	Myeloid cell	GCST90002108
MFI	Myeloid cell	HLA DR on CD33br HLA DR+ CD14dim	1578	Violet.510.50.MDSC.trait4	MFI	Myeloid cell	GCST90002109
MFI	Myeloid cell	HLA DR on CD33dim HLA DR+ CD11b+	1634	Violet.510.50.MDSC.trait5	MFI	Myeloid cell	GCST90002110
MFI	Myeloid cell	HLA DR on CD33dim HLA DR+ CD11b-	1635	Violet.510.50.MDSC.trait6	MFI	Myeloid cell	GCST90002111
MFI	Myeloid cell	HLA DR on CD33- HLA DR+	1635	Violet.510.50.MDSC.trait7	MFI	Myeloid cell	GCST90002112
MFI	TBNK	HLA DR on HLA DR+ T cell	3060	Violet.510.50.TBNK.trait2	MFI	TBNK	GCST90002113
MFI	TBNK	HLA DR on HLA DR+ CD4+	3060	Violet.510.50.TBNK.trait3	MFI	TBNK	GCST90002114
MFI	TBNK	HLA DR on HLA DR+ CD8br	3060	Violet.510.50.TBNK.trait4	MFI	TBNK	GCST90002115
MFI	TBNK	HLA DR on B cell	3060	Violet.510.50.TBNK.trait5	MFI	TBNK	GCST90002116
MFI	TBNK	HLA DR on HLA DR+ NK	2971	Violet.510.50.TBNK.trait6	MFI	TBNK	GCST90002117
MFI	Treg	CD8 on CD28+ CD45RA- CD8br	2920	Violet.510.50.Treg.trait2	MFI	Treg	GCST90002118
MFI	Treg	CD8 on CD28+ CD45RA+ CD8br	2920	Violet.510.50.Treg.trait3	MFI	Treg	GCST90002119
MFI	Treg	CD8 on CD28- CD8br	2920	Violet.510.50.Treg.trait4	MFI	Treg	GCST90002120
MFI	Treg	CD8 on CD39+ CD8br	2915	Violet.510.50.Treg.trait5	MFI	Treg	GCST90002121
