# Supplementary material for: Exploring causality with biliary atresia at different levels: two-sample Mendelian randomization study
Source: World J Pediatr Surg. 2024 May 8;7(2):e000754. doi: 10.1136/wjps-2023-000754 (PMC11086552; doi:10.1136/wjps-2023-000754)
Supplement: Supplementary data [file wjps-2023-000754supp003.xlsx]

## Sheet: Sheet1
Supplementary Table 4 Harmonization data of seven traits and BA
exposure	SNP	effect_allele.exposure	other_allele.exposure	effect_allele.outcome	other_allele.outcome	beta.exposure	beta.outcome	eaf.exposure	eaf.outcome	remove	palindromic	ambiguous	id.outcome	se.outcome	pval.outcome	samplesize.outcome	ncase.outcome	ncontrol.outcome	outcome	mr_keep.outcome	pval_origin.outcome	data_source.outcome	se.exposure	pval.exposure	samplesize.exposure	mr_keep.exposure	pval_origin.exposure	id.exposure	action	mr_keep	R2	F
Eotaxin	rs12075	A	G	A	G	0.1692	0.1161	0.5229		FALSE	FALSE	FALSE	TZEckT	0.0759	0.1262	2427	499	1928	outcome	TRUE	reported	textfile	0.0155	1.211e-27	8197	TRUE	reported	09zLin	2	TRUE	0.014329	119.133
Eotaxin	rs12134665	T	G	T	G	0.0837	0.0142	0.7168		FALSE	FALSE	FALSE	TZEckT	0.0849	0.8668	2427	499	1928	outcome	TRUE	reported	textfile	0.0176	2.067e-06	8197	TRUE	reported	09zLin	2	TRUE	0.00275153	22.611
Eotaxin	rs2024050	A	G	A	G	0.164	0.0142	0.0739		FALSE	FALSE	FALSE	TZEckT	0.1225	0.9076	2427	499	1928	outcome	TRUE	reported	textfile	0.0302	5.467e-08	8197	TRUE	reported	09zLin	2	TRUE	0.00358475	29.4827
Eotaxin	rs2027855	T	C	T	C	0.0743	-0.0772	0.6153		FALSE	FALSE	FALSE	TZEckT	0.0778	0.3211	2427	499	1928	outcome	TRUE	reported	textfile	0.0162	4.272e-06	8197	TRUE	reported	09zLin	2	TRUE	0.00255964	21.0301
Eotaxin	rs2211994	T	C	T	C	0.0876	0.125	0.276		FALSE	FALSE	FALSE	TZEckT	0.0847	0.1398	2427	499	1928	outcome	TRUE	reported	textfile	0.0177	6.981e-07	8197	TRUE	reported	09zLin	2	TRUE	0.00297928	24.4881
Eotaxin	rs2228467	T	C	T	C	-0.4154	-0.2007	0.9215		FALSE	FALSE	FALSE	TZEckT	0.1545	0.194	2427	499	1928	outcome	TRUE	reported	textfile	0.0291	3.473e-46	8197	TRUE	reported	09zLin	2	TRUE	0.0242565	203.723
Eotaxin	rs2455949	A	G	A	G	-0.0893	0.0445	0.701		FALSE	FALSE	FALSE	TZEckT	0.0977	0.6492	2427	499	1928	outcome	TRUE	reported	textfile	0.0177	4.401e-07	8197	TRUE	reported	09zLin	2	TRUE	0.00309567	25.4478
Eotaxin	rs3091309	A	G	A	G	0.1303	0.0974	0.1859		FALSE	FALSE	FALSE	TZEckT	0.0972	0.3165	2427	499	1928	outcome	TRUE	reported	textfile	0.0203	1.376e-10	8197	TRUE	reported	09zLin	2	TRUE	0.00500109	41.1899
Eotaxin	rs342511	A	G	A	G	0.092	0.0076	0.5094		FALSE	FALSE	FALSE	TZEckT	0.0743	0.9186	2427	499	1928	outcome	TRUE	reported	textfile	0.0157	4.718e-09	8197	TRUE	reported	09zLin	2	TRUE	0.00417163	34.3297
Eotaxin	rs3774400	T	G	T	G	-0.1114	-0.1367	0.3585		FALSE	FALSE	FALSE	TZEckT	0.0751	0.0688	2427	499	1928	outcome	TRUE	reported	textfile	0.0164	1.172e-11	8197	TRUE	reported	09zLin	2	TRUE	0.00559745	46.1293
Eotaxin	rs3823884	A	C	A	C	0.0912	-0.1514	0.7525		FALSE	FALSE	FALSE	TZEckT	0.084	0.07139	2427	499	1928	outcome	TRUE	reported	textfile	0.0181	5.002e-07	8197	TRUE	reported	09zLin	2	TRUE	0.0030877	25.382
Eotaxin	rs3960554	T	G	T	G	0.0795	0.1954	0.3159		FALSE	FALSE	FALSE	TZEckT	0.1014	0.05381	2427	499	1928	outcome	TRUE	reported	textfile	0.0169	2.425e-06	8197	TRUE	reported	09zLin	2	TRUE	0.00269237	22.1236
Eotaxin	rs41313908	T	C	T	C	0.1533	-0.0408	0.0677		FALSE	FALSE	FALSE	TZEckT	0.1325	0.7583	2427	499	1928	outcome	TRUE	reported	textfile	0.0319	1.598e-06	8197	TRUE	reported	09zLin	2	TRUE	0.00280948	23.0886
Eotaxin	rs55946409	A	G	A	G	-0.1523	-0.0948	0.6301		FALSE	FALSE	FALSE	TZEckT	0.0773	0.2201	2427	499	1928	outcome	TRUE	reported	textfile	0.0163	1.05e-20	8197	TRUE	reported	09zLin	2	TRUE	0.0105383	87.2808
Eotaxin	rs5754733	A	C	A	C	-0.105	-0.062	0.8306		FALSE	FALSE	FALSE	TZEckT	0.0868	0.4749	2427	499	1928	outcome	TRUE	reported	textfile	0.0213	8.196e-07	8197	TRUE	reported	09zLin	2	TRUE	0.00295583	24.2948
Eotaxin	rs59808887	T	C	T	C	-0.1698	-0.3057	0.0601		FALSE	FALSE	FALSE	TZEckT	0.1529	0.04555	2427	499	1928	outcome	TRUE	reported	textfile	0.0356	1.886e-06	8197	TRUE	reported	09zLin	2	TRUE	0.00276769	22.7441
Eotaxin	rs7433284	A	G	A	G	-0.1601	-0.0023	0.3545		FALSE	FALSE	FALSE	TZEckT	0.0758	0.9762	2427	499	1928	outcome	TRUE	reported	textfile	0.0164	2.249e-22	8197	TRUE	reported	09zLin	2	TRUE	0.0114926	95.2772
Eotaxin	rs745331	A	G	A	G	-0.0821	-0.0122	0.6825		FALSE	FALSE	FALSE	TZEckT	0.08	0.8783	2427	499	1928	outcome	TRUE	reported	textfile	0.0176	3.036e-06	8197	TRUE	reported	09zLin	2	TRUE	0.00264761	21.7548
Eotaxin	rs75426604	A	C	A	C	-0.1371	-0.1517	0.0876		FALSE	FALSE	FALSE	TZEckT	0.106	0.1525	2427	499	1928	outcome	TRUE	reported	textfile	0.0291	2.397e-06	8197	TRUE	reported	09zLin	2	TRUE	0.0027006	22.1913
Eotaxin	rs79722574	T	C	T	C	-0.1092	-0.0649	0.1422		FALSE	FALSE	FALSE	TZEckT	0.0995	0.5142	2427	499	1928	outcome	TRUE	reported	textfile	0.0227	1.497e-06	8197	TRUE	reported	09zLin	2	TRUE	0.00281523	23.136
Eotaxin	rs80341932	A	G	A	G	0.101	-0.0647	0.8094		FALSE	FALSE	FALSE	TZEckT	0.0825	0.4329	2427	499	1928	outcome	TRUE	reported	textfile	0.0204	7.403e-07	8197	TRUE	reported	09zLin	2	TRUE	0.00298147	24.5062
Eotaxin	rs9317045	A	C	A	C	0.1172	-0.1693	0.8615		FALSE	FALSE	FALSE	TZEckT	0.1064	0.1114	2427	499	1928	outcome	TRUE	reported	textfile	0.0236	6.954e-07	8197	TRUE	reported	09zLin	2	TRUE	0.00299966	24.6561
G-CSF	rs11903143	A	G	A	G	0.0889	0.158	0.7066		FALSE	FALSE	FALSE	x8BRn2	0.0845	0.06169	2427	499	1928	outcome	TRUE	reported	textfile	0.0175	3.784e-07	7948	TRUE	reported	8PfeNy	2	TRUE	0.0032364	25.7999
G-CSF	rs2671444	A	G	A	G	-0.0776	-0.0853	0.6506		FALSE	FALSE	FALSE	x8BRn2	0.0794	0.2823	2427	499	1928	outcome	TRUE	reported	textfile	0.0166	2.861e-06	7948	TRUE	reported	8PfeNy	2	TRUE	0.00274193	21.8473
G-CSF	rs586313	T	C	T	C	-0.0883	-0.0855	0.2417		FALSE	FALSE	FALSE	x8BRn2	0.0817	0.2954	2427	499	1928	outcome	TRUE	reported	textfile	0.0187	2.355e-06	7948	TRUE	reported	8PfeNy	2	TRUE	0.00279746	22.291
G-CSF	rs76287671	T	C	T	C	0.0894	0.1644	0.2333		FALSE	FALSE	FALSE	x8BRn2	0.1015	0.1054	2427	499	1928	outcome	TRUE	reported	textfile	0.0189	2.191e-06	7948	TRUE	reported	8PfeNy	2	TRUE	0.0028072	22.3688
G-CSF	rs77318030	T	C	T	C	-0.2031	-0.331	0.9563		FALSE	FALSE	FALSE	x8BRn2	0.2044	0.1054	2427	499	1928	outcome	TRUE	reported	textfile	0.0427	2.017e-06	7948	TRUE	reported	8PfeNy	2	TRUE	0.00283839	22.618
MCP-1/MCAF	rs10744620	T	C	T	C	0.0783	0.0266	0.3748		FALSE	FALSE	FALSE	BufHoP	0.0758	0.7257	2427	499	1928	outcome	TRUE	reported	textfile	0.0161	1.118e-06	8337	TRUE	reported	KH0d8y	2	TRUE	0.00282899	23.6465
MCP-1/MCAF	rs116425179	A	G	A	G	-0.1485	0.0029	0.8888		FALSE	FALSE	FALSE	BufHoP	0.1799	0.987	2427	499	1928	outcome	TRUE	reported	textfile	0.0253	4.678e-09	8337	TRUE	reported	KH0d8y	2	TRUE	0.00411539	34.4435
MCP-1/MCAF	rs11710798	A	C	A	C	0.0932	-0.0756	0.7923		FALSE	FALSE	FALSE	BufHoP	0.1287	0.5571	2427	499	1928	outcome	TRUE	reported	textfile	0.0196	1.995e-06	8337	TRUE	reported	KH0d8y	2	TRUE	0.00270479	22.6056
MCP-1/MCAF	rs12073356	A	G	A	G	-0.1436	-0.1519	0.0686		FALSE	FALSE	FALSE	BufHoP	0.1389	0.2743	2427	499	1928	outcome	TRUE	reported	textfile	0.031	3.489e-06	8337	TRUE	reported	KH0d8y	2	TRUE	0.0025672	21.4527
MCP-1/MCAF	rs12075	A	G	A	G	0.2186	0.1161	0.523		FALSE	FALSE	FALSE	BufHoP	0.0759	0.1262	2427	499	1928	outcome	TRUE	reported	textfile	0.0154	1.361e-45	8337	TRUE	reported	KH0d8y	2	TRUE	0.0235981	201.444
MCP-1/MCAF	rs12134665	T	G	T	G	0.1051	0.0142	0.7164		FALSE	FALSE	FALSE	BufHoP	0.0849	0.8668	2427	499	1928	outcome	TRUE	reported	textfile	0.0175	1.875e-09	8337	TRUE	reported	KH0d8y	2	TRUE	0.00430769	36.06
MCP-1/MCAF	rs12141365	T	C	T	C	-0.1286	-0.1417	0.8837		FALSE	FALSE	FALSE	BufHoP	0.1495	0.343	2427	499	1928	outcome	TRUE	reported	textfile	0.0247	2.012e-07	8337	TRUE	reported	KH0d8y	2	TRUE	0.00324092	27.1009
MCP-1/MCAF	rs13092887	A	C	A	C	0.1471	0.2715	0.0943		FALSE	FALSE	FALSE	BufHoP	0.1536	0.07701	2427	499	1928	outcome	TRUE	reported	textfile	0.0272	6.762e-08	8337	TRUE	reported	KH0d8y	2	TRUE	0.00349588	29.2404
MCP-1/MCAF	rs2036297	A	G	A	G	0.1182	-0.0272	0.384		FALSE	FALSE	FALSE	BufHoP	0.0809	0.7366	2427	499	1928	outcome	TRUE	reported	textfile	0.016	1.302e-13	8337	TRUE	reported	KH0d8y	2	TRUE	0.00650357	54.5621
MCP-1/MCAF	rs2228467	T	C	T	C	-0.262	-0.2007	0.9219		FALSE	FALSE	FALSE	BufHoP	0.1545	0.194	2427	499	1928	outcome	TRUE	reported	textfile	0.029	1.602e-19	8337	TRUE	reported	KH0d8y	2	TRUE	0.0096954	81.6023
MCP-1/MCAF	rs2281300	T	C	T	C	-0.0906	0.0136	0.3198		FALSE	FALSE	FALSE	BufHoP	0.0887	0.8779	2427	499	1928	outcome	TRUE	reported	textfile	0.0169	8e-08	8337	TRUE	reported	KH0d8y	2	TRUE	0.00343541	28.7329
MCP-1/MCAF	rs2288370	T	C	T	C	-0.1036	-0.0928	0.6304		FALSE	FALSE	FALSE	BufHoP	0.0765	0.2253	2427	499	1928	outcome	TRUE	reported	textfile	0.0162	1.555e-10	8337	TRUE	reported	KH0d8y	2	TRUE	0.00488151	40.887
MCP-1/MCAF	rs2856757	A	C	A	C	0.0915	-0.0531	0.6892		FALSE	FALSE	FALSE	BufHoP	0.0774	0.4931	2427	499	1928	outcome	TRUE	reported	textfile	0.017	7.481e-08	8337	TRUE	reported	KH0d8y	2	TRUE	0.00346281	28.9628
MCP-1/MCAF	rs34190208	T	C	T	C	0.1052	-0.028	0.1511		FALSE	FALSE	FALSE	BufHoP	0.0892	0.7537	2427	499	1928	outcome	TRUE	reported	textfile	0.0219	1.613e-06	8337	TRUE	reported	KH0d8y	2	TRUE	0.00276015	23.0695
MCP-1/MCAF	rs35333710	A	G	A	G	0.1495	0.3464	0.0969		FALSE	FALSE	FALSE	BufHoP	0.1322	0.008794	2427	499	1928	outcome	TRUE	reported	textfile	0.0268	2.314e-08	8337	TRUE	reported	KH0d8y	2	TRUE	0.00371865	31.1106
MCP-1/MCAF	rs35359910	A	C	A	C	0.1218	0.0316	0.1874		FALSE	FALSE	FALSE	BufHoP	0.11	0.7738	2427	499	1928	outcome	TRUE	reported	textfile	0.0202	1.681e-09	8337	TRUE	reported	KH0d8y	2	TRUE	0.00434202	36.3486
MCP-1/MCAF	rs3754211	A	G	A	G	-0.0805	0.0248	0.4491		FALSE	FALSE	FALSE	BufHoP	0.0726	0.7326	2427	499	1928	outcome	TRUE	reported	textfile	0.0157	2.693e-07	8337	TRUE	reported	KH0d8y	2	TRUE	0.00314351	26.2838
MCP-1/MCAF	rs56300632	A	G	A	G	0.0763	0.1372	0.6482		FALSE	FALSE	FALSE	BufHoP	0.0747	0.06642	2427	499	1928	outcome	TRUE	reported	textfile	0.0165	3.533e-06	8337	TRUE	reported	KH0d8y	2	TRUE	0.00255834	21.3785
MCP-1/MCAF	rs7197349	A	G	A	G	0.0971	0.0753	0.8124		FALSE	FALSE	FALSE	BufHoP	0.1284	0.5577	2427	499	1928	outcome	TRUE	reported	textfile	0.0206	2.399e-06	8337	TRUE	reported	KH0d8y	2	TRUE	0.0026579	22.2126
MCP-1/MCAF	rs7519506	T	C	T	C	-0.097	0.0332	0.2334		FALSE	FALSE	FALSE	BufHoP	0.0864	0.7012	2427	499	1928	outcome	TRUE	reported	textfile	0.019	3.408e-07	8337	TRUE	reported	KH0d8y	2	TRUE	0.00311653	26.0575
MCP-1/MCAF	rs7632755	A	G	A	G	0.2984	0.2138	0.0647		FALSE	FALSE	FALSE	BufHoP	0.1338	0.11	2427	499	1928	outcome	TRUE	reported	textfile	0.0315	2.791e-21	8337	TRUE	reported	KH0d8y	2	TRUE	0.0106492	89.7165
MCP-1/MCAF	rs78629618	T	C	T	C	0.1203	-0.0058	0.8877		FALSE	FALSE	FALSE	BufHoP	0.1248	0.9629	2427	499	1928	outcome	TRUE	reported	textfile	0.0258	3.128e-06	8337	TRUE	reported	KH0d8y	2	TRUE	0.00260106	21.7364
MCP-1/MCAF	rs9317045	A	C	A	C	0.1157	-0.1693	0.8618		FALSE	FALSE	FALSE	BufHoP	0.1064	0.1114	2427	499	1928	outcome	TRUE	reported	textfile	0.0235	8.425e-07	8337	TRUE	reported	KH0d8y	2	TRUE	0.00289908	24.2341
CD8dim NKT counts	rs10892953	G	A	G	A	-0.1466	0.1687	0.1733		FALSE	FALSE	FALSE	gzwF6V	0.0955	0.07726	2427	499	1928	outcome	TRUE	reported	textfile	0.03268	7.516e-06	3652	TRUE	reported	GAAWjB	2	TRUE	0.00548008	20.1125
CD8dim NKT counts	rs113535515	G	T	G	T	-0.1255	0.143	0.2589		FALSE	FALSE	FALSE	gzwF6V	0.0957	0.1349	2427	499	1928	outcome	TRUE	reported	textfile	0.02813	8.371e-06	3652	TRUE	reported	GAAWjB	2	TRUE	0.00542072	19.8934
CD8dim NKT counts	rs11544989	G	A	G	A	0.1277	0.0136	0.613		FALSE	FALSE	FALSE	gzwF6V	0.0859	0.8742	2427	499	1928	outcome	TRUE	reported	textfile	0.02521	4.274e-07	3652	TRUE	reported	GAAWjB	2	TRUE	0.00697693	25.6447
CD8dim NKT counts	rs1746606	G	T	G	T	-0.2503	0.2586	0.8642		FALSE	FALSE	FALSE	gzwF6V	0.0911	0.004521	2427	499	1928	outcome	TRUE	reported	textfile	0.03571	2.854e-12	3652	TRUE	reported	GAAWjB	2	TRUE	0.0132742	49.1026
CD8dim NKT counts	rs1857233	T	C	T	C	0.1915	-0.0166	0.1294		FALSE	FALSE	FALSE	gzwF6V	0.1432	0.908	2427	499	1928	outcome	TRUE	reported	textfile	0.03698	2.357e-07	3652	TRUE	reported	GAAWjB	2	TRUE	0.00728946	26.8019
CD8dim NKT counts	rs34082147	C	T	C	T	0.1722	0.0335	0.1596		FALSE	FALSE	FALSE	gzwF6V	0.1671	0.841	2427	499	1928	outcome	TRUE	reported	textfile	0.0334	2.647e-07	3652	TRUE	reported	GAAWjB	2	TRUE	0.00722592	26.5666
CD8dim NKT counts	rs34124324	G	A	G	A	-0.2049	0.002	0.0753		FALSE	FALSE	FALSE	gzwF6V	0.1566	0.9898	2427	499	1928	outcome	TRUE	reported	textfile	0.04589	8.271e-06	3652	TRUE	reported	GAAWjB	2	TRUE	0.00542941	19.9255
CD8dim NKT counts	rs4500996	T	C	T	C	0.1566	-0.1095	0.187		FALSE	FALSE	FALSE	gzwF6V	0.1082	0.3118	2427	499	1928	outcome	TRUE	reported	textfile	0.03158	7.442e-07	3652	TRUE	reported	GAAWjB	2	TRUE	0.00668827	24.5766
CD8dim NKT counts	rs62126783	A	G	A	G	-0.1143	-0.0023	0.4225		FALSE	FALSE	FALSE	gzwF6V	0.0747	0.9753	2427	499	1928	outcome	TRUE	reported	textfile	0.0248	4.227e-06	3652	TRUE	reported	GAAWjB	2	TRUE	0.00578282	21.2301
CD8dim NKT counts	rs62210845	A	G	A	G	0.1224	-0.0865	0.6105		FALSE	FALSE	FALSE	gzwF6V	0.0807	0.2836	2427	499	1928	outcome	TRUE	reported	textfile	0.02717	6.844e-06	3652	TRUE	reported	GAAWjB	2	TRUE	0.00552645	20.2836
CD8dim NKT counts	rs6589338	G	A	G	A	-0.1214	0.1291	0.3061		FALSE	FALSE	FALSE	gzwF6V	0.0979	0.1872	2427	499	1928	outcome	TRUE	reported	textfile	0.02673	5.788e-06	3652	TRUE	reported	GAAWjB	2	TRUE	0.00561646	20.6159
CD8dim NKT counts	rs6970303	C	T	C	T	0.1197	0.05	0.346		FALSE	FALSE	FALSE	gzwF6V	0.0927	0.5894	2427	499	1928	outcome	TRUE	reported	textfile	0.02607	4.506e-06	3652	TRUE	reported	GAAWjB	2	TRUE	0.00573952	21.0702
CD8dim NKT counts	rs71566335	G	A	G	A	0.1569	-0.258	0.1494		FALSE	FALSE	FALSE	gzwF6V	0.1086	0.01755	2427	499	1928	outcome	TRUE	reported	textfile	0.03439	5.197e-06	3652	TRUE	reported	GAAWjB	2	TRUE	0.00566738	20.8038
CD8dim NKT counts	rs7323005	G	A	G	A	-0.1507	0.1699	0.1584		FALSE	FALSE	FALSE	gzwF6V	0.1236	0.1692	2427	499	1928	outcome	TRUE	reported	textfile	0.03332	6.345e-06	3652	TRUE	reported	GAAWjB	2	TRUE	0.00557006	20.4446
CD8dim NKT counts	rs8072510	T	G	T	G	-0.1797	0.1128	0.1461		FALSE	FALSE	FALSE	gzwF6V	0.1189	0.3428	2427	499	1928	outcome	TRUE	reported	textfile	0.03508	3.15e-07	3652	TRUE	reported	GAAWjB	2	TRUE	0.00713406	26.2264
CD8dim NKT counts	rs9401127	A	G	A	G	0.185	-0.0921	0.1015		FALSE	FALSE	FALSE	gzwF6V	0.1327	0.4877	2427	499	1928	outcome	TRUE	reported	textfile	0.04063	5.435e-06	3652	TRUE	reported	GAAWjB	2	TRUE	0.00564496	20.7211
CD8dim NKT counts	rs9492351	G	A	G	A	0.158	-0.0631	0.1557		FALSE	FALSE	FALSE	gzwF6V	0.1257	0.6156	2427	499	1928	outcome	TRUE	reported	textfile	0.03333	2.219e-06	3652	TRUE	reported	GAAWjB	2	TRUE	0.00611573	22.4598
CD8dim NKT counts	rs9496083	C	T	C	T	0.1441	0.0766	0.2681		FALSE	FALSE	FALSE	gzwF6V	0.0778	0.3251	2427	499	1928	outcome	TRUE	reported	textfile	0.0278	2.299e-07	3652	TRUE	reported	GAAWjB	2	TRUE	0.00730338	26.8535
CD8dim NKT counts	rs9916257	T	G	T	G	0.1472	-0.0816	0.5685		FALSE	FALSE	FALSE	gzwF6V	0.0748	0.2757	2427	499	1928	outcome	TRUE	reported	textfile	0.02455	2.201e-09	3652	TRUE	reported	GAAWjB	2	TRUE	0.00974827	35.9314
CD8dim NKT/T cells ratio	rs113535515	G	T	G	T	-0.1268	0.143	0.2589		FALSE	FALSE	FALSE	X3kEBX	0.0957	0.1349	2427	499	1928	outcome	TRUE	reported	textfile	0.0283	7.737e-06	3668	TRUE	reported	Tj5sjb	2	TRUE	0.00544334	20.0645
CD8dim NKT/T cells ratio	rs11544989	G	A	G	A	0.1399	0.0136	0.6125		FALSE	FALSE	FALSE	X3kEBX	0.0859	0.8742	2427	499	1928	outcome	TRUE	reported	textfile	0.02533	3.557e-08	3668	TRUE	reported	Tj5sjb	2	TRUE	0.00824781	30.4879
CD8dim NKT/T cells ratio	rs1746606	G	T	G	T	-0.2691	0.2586	0.8646		FALSE	FALSE	FALSE	X3kEBX	0.0911	0.004521	2427	499	1928	outcome	TRUE	reported	textfile	0.03595	8.849e-14	3668	TRUE	reported	Tj5sjb	2	TRUE	0.0150458	56.0006
CD8dim NKT/T cells ratio	rs1857233	T	C	T	C	0.2034	-0.0166	0.1291		FALSE	FALSE	FALSE	X3kEBX	0.1432	0.908	2427	499	1928	outcome	TRUE	reported	textfile	0.03724	4.997e-08	3668	TRUE	reported	Tj5sjb	2	TRUE	0.00806743	29.8157
CD8dim NKT/T cells ratio	rs34082147	C	T	C	T	0.1857	0.0335	0.1596		FALSE	FALSE	FALSE	X3kEBX	0.1671	0.841	2427	499	1928	outcome	TRUE	reported	textfile	0.03361	3.503e-08	3668	TRUE	reported	Tj5sjb	2	TRUE	0.00825388	30.5105
CD8dim NKT/T cells ratio	rs4500996	T	C	T	C	0.1496	-0.1095	0.1872		FALSE	FALSE	FALSE	X3kEBX	0.1082	0.3118	2427	499	1928	outcome	TRUE	reported	textfile	0.03177	2.582e-06	3668	TRUE	reported	Tj5sjb	2	TRUE	0.00600872	22.1611
CD8dim NKT/T cells ratio	rs4946881	C	T	C	T	0.1368	-0.1305	0.2379		FALSE	FALSE	FALSE	X3kEBX	0.0842	0.1209	2427	499	1928	outcome	TRUE	reported	textfile	0.02909	2.639e-06	3668	TRUE	reported	Tj5sjb	2	TRUE	0.00599301	22.1028
CD8dim NKT/T cells ratio	rs61925057	T	C	T	C	-0.435	0.2613	0.0176		FALSE	FALSE	FALSE	X3kEBX	0.123	0.03366	2427	499	1928	outcome	TRUE	reported	textfile	0.09332	3.253e-06	3668	TRUE	reported	Tj5sjb	2	TRUE	0.00588891	21.7166
CD8dim NKT/T cells ratio	rs6589338	G	A	G	A	-0.1268	0.1291	0.306		FALSE	FALSE	FALSE	X3kEBX	0.0979	0.1872	2427	499	1928	outcome	TRUE	reported	textfile	0.02691	2.559e-06	3668	TRUE	reported	Tj5sjb	2	TRUE	0.00601673	22.1909
CD8dim NKT/T cells ratio	rs6748200	A	G	A	G	0.1198	0.0745	0.3537		FALSE	FALSE	FALSE	X3kEBX	0.0826	0.367	2427	499	1928	outcome	TRUE	reported	textfile	0.02622	5.067e-06	3668	TRUE	reported	Tj5sjb	2	TRUE	0.00565919	20.8647
CD8dim NKT/T cells ratio	rs6970303	C	T	C	T	0.1169	0.05	0.3461		FALSE	FALSE	FALSE	X3kEBX	0.0927	0.5894	2427	499	1928	outcome	TRUE	reported	textfile	0.02625	8.712e-06	3668	TRUE	reported	Tj5sjb	2	TRUE	0.00537773	19.8214
CD8dim NKT/T cells ratio	rs71566335	G	A	G	A	0.1667	-0.258	0.1491		FALSE	FALSE	FALSE	X3kEBX	0.1086	0.01755	2427	499	1928	outcome	TRUE	reported	textfile	0.03462	1.53e-06	3668	TRUE	reported	Tj5sjb	2	TRUE	0.00628132	23.1729
CD8dim NKT/T cells ratio	rs7323005	G	A	G	A	-0.1579	0.1699	0.1581		FALSE	FALSE	FALSE	X3kEBX	0.1236	0.1692	2427	499	1928	outcome	TRUE	reported	textfile	0.03357	2.631e-06	3668	TRUE	reported	Tj5sjb	2	TRUE	0.00599543	22.1118
CD8dim NKT/T cells ratio	rs9401127	A	G	A	G	0.2046	-0.0921	0.1011		FALSE	FALSE	FALSE	X3kEBX	0.1327	0.4877	2427	499	1928	outcome	TRUE	reported	textfile	0.0409	5.888e-07	3668	TRUE	reported	Tj5sjb	2	TRUE	0.00677614	25.0108
CD8dim NKT/T cells ratio	rs9492351	G	A	G	A	0.1605	-0.0631	0.1554		FALSE	FALSE	FALSE	X3kEBX	0.1257	0.6156	2427	499	1928	outcome	TRUE	reported	textfile	0.03357	1.8e-06	3668	TRUE	reported	Tj5sjb	2	TRUE	0.00619327	22.846
CD8dim NKT/T cells ratio	rs9496083	C	T	C	T	0.146	0.0766	0.2676		FALSE	FALSE	FALSE	X3kEBX	0.0778	0.3251	2427	499	1928	outcome	TRUE	reported	textfile	0.028	1.955e-07	3668	TRUE	reported	Tj5sjb	2	TRUE	0.00735789	27.174
CD8dim NKT/T cells ratio	rs9916257	T	G	T	G	0.1253	-0.0816	0.5684		FALSE	FALSE	FALSE	X3kEBX	0.0748	0.2757	2427	499	1928	outcome	TRUE	reported	textfile	0.02477	4.443e-07	3668	TRUE	reported	Tj5sjb	2	TRUE	0.0069279	25.5749
CD8dim NKT/lymphocyte ratio	rs10892953	G	A	G	A	-0.1467	0.1687	0.1734		FALSE	FALSE	FALSE	MqUAwL	0.0955	0.07726	2427	499	1928	outcome	TRUE	reported	textfile	0.03278	7.868e-06	3668	TRUE	reported	hgfJiA	2	TRUE	0.0054306	20.0173
CD8dim NKT/lymphocyte ratio	rs11544989	G	A	G	A	0.1407	0.0136	0.6125		FALSE	FALSE	FALSE	MqUAwL	0.0859	0.8742	2427	499	1928	outcome	TRUE	reported	textfile	0.02521	2.551e-08	3668	TRUE	reported	hgfJiA	2	TRUE	0.00842055	31.1319
CD8dim NKT/lymphocyte ratio	rs1746606	G	T	G	T	-0.2628	0.2586	0.8646		FALSE	FALSE	FALSE	MqUAwL	0.0911	0.004521	2427	499	1928	outcome	TRUE	reported	textfile	0.0358	2.599e-13	3668	TRUE	reported	hgfJiA	2	TRUE	0.0144784	53.8577
CD8dim NKT/lymphocyte ratio	rs1857233	T	C	T	C	0.1953	-0.0166	0.1291		FALSE	FALSE	FALSE	MqUAwL	0.1432	0.908	2427	499	1928	outcome	TRUE	reported	textfile	0.03709	1.479e-07	3668	TRUE	reported	hgfJiA	2	TRUE	0.00750224	27.7111
CD8dim NKT/lymphocyte ratio	rs34082147	C	T	C	T	0.178	0.0335	0.1596		FALSE	FALSE	FALSE	MqUAwL	0.1671	0.841	2427	499	1928	outcome	TRUE	reported	textfile	0.03347	1.113e-07	3668	TRUE	reported	hgfJiA	2	TRUE	0.0076518	28.2678
CD8dim NKT/lymphocyte ratio	rs4500996	T	C	T	C	0.1486	-0.1095	0.1872		FALSE	FALSE	FALSE	MqUAwL	0.1082	0.3118	2427	499	1928	outcome	TRUE	reported	textfile	0.03163	2.74e-06	3668	TRUE	reported	hgfJiA	2	TRUE	0.00598142	22.0598
CD8dim NKT/lymphocyte ratio	rs4946881	C	T	C	T	0.1311	-0.1305	0.2379		FALSE	FALSE	FALSE	MqUAwL	0.0842	0.1209	2427	499	1928	outcome	TRUE	reported	textfile	0.02896	6.218e-06	3668	TRUE	reported	hgfJiA	2	TRUE	0.00555596	20.482
CD8dim NKT/lymphocyte ratio	rs61925057	T	C	T	C	-0.4301	0.2613	0.0176		FALSE	FALSE	FALSE	MqUAwL	0.123	0.03366	2427	499	1928	outcome	TRUE	reported	textfile	0.09291	3.793e-06	3668	TRUE	reported	hgfJiA	2	TRUE	0.00580838	21.4179
CD8dim NKT/lymphocyte ratio	rs62287820	G	A	G	A	0.416	0.1295	0.0194		FALSE	FALSE	FALSE	MqUAwL	0.1586	0.4142	2427	499	1928	outcome	TRUE	reported	textfile	0.09352	8.931e-06	3668	TRUE	reported	hgfJiA	2	TRUE	0.00536552	19.7761
CD8dim NKT/lymphocyte ratio	rs6589338	G	A	G	A	-0.127	0.1291	0.306		FALSE	FALSE	FALSE	MqUAwL	0.0979	0.1872	2427	499	1928	outcome	TRUE	reported	textfile	0.02679	2.202e-06	3668	TRUE	reported	hgfJiA	2	TRUE	0.00608948	22.4608
CD8dim NKT/lymphocyte ratio	rs6970303	C	T	C	T	0.1164	0.05	0.3461		FALSE	FALSE	FALSE	MqUAwL	0.0927	0.5894	2427	499	1928	outcome	TRUE	reported	textfile	0.02613	8.713e-06	3668	TRUE	reported	hgfJiA	2	TRUE	0.0053809	19.8331
CD8dim NKT/lymphocyte ratio	rs71566335	G	A	G	A	0.1541	-0.258	0.1491		FALSE	FALSE	FALSE	MqUAwL	0.1086	0.01755	2427	499	1928	outcome	TRUE	reported	textfile	0.03448	8.043e-06	3668	TRUE	reported	hgfJiA	2	TRUE	0.00541605	19.9634
CD8dim NKT/lymphocyte ratio	rs7323005	G	A	G	A	-0.157	0.1699	0.1581		FALSE	FALSE	FALSE	MqUAwL	0.1236	0.1692	2427	499	1928	outcome	TRUE	reported	textfile	0.03342	2.706e-06	3668	TRUE	reported	hgfJiA	2	TRUE	0.0059807	22.0572
CD8dim NKT/lymphocyte ratio	rs7589893	T	C	T	C	-0.1159	-0.018	0.5634		FALSE	FALSE	FALSE	MqUAwL	0.0756	0.8114	2427	499	1928	outcome	TRUE	reported	textfile	0.02547	5.502e-06	3668	TRUE	reported	hgfJiA	2	TRUE	0.00561351	20.6953
CD8dim NKT/lymphocyte ratio	rs8072510	T	G	T	G	-0.175	0.1128	0.1463		FALSE	FALSE	FALSE	MqUAwL	0.1189	0.3428	2427	499	1928	outcome	TRUE	reported	textfile	0.03514	6.653e-07	3668	TRUE	reported	hgfJiA	2	TRUE	0.00671609	24.7877
CD8dim NKT/lymphocyte ratio	rs9401127	A	G	A	G	0.196	-0.0921	0.1011		FALSE	FALSE	FALSE	MqUAwL	0.1327	0.4877	2427	499	1928	outcome	TRUE	reported	textfile	0.04073	1.55e-06	3668	TRUE	reported	hgfJiA	2	TRUE	0.00627366	23.1444
CD8dim NKT/lymphocyte ratio	rs9492351	G	A	G	A	0.1557	-0.0631	0.1554		FALSE	FALSE	FALSE	MqUAwL	0.1257	0.6156	2427	499	1928	outcome	TRUE	reported	textfile	0.03342	3.277e-06	3668	TRUE	reported	hgfJiA	2	TRUE	0.00588265	21.6934
CD8dim NKT/lymphocyte ratio	rs9496083	C	T	C	T	0.1449	0.0766	0.2676		FALSE	FALSE	FALSE	MqUAwL	0.0778	0.3251	2427	499	1928	outcome	TRUE	reported	textfile	0.02787	2.132e-07	3668	TRUE	reported	hgfJiA	2	TRUE	0.00731551	27.0163
CD8dim NKT/lymphocyte ratio	rs9916257	T	G	T	G	0.1437	-0.0816	0.5684		FALSE	FALSE	FALSE	MqUAwL	0.0748	0.2757	2427	499	1928	outcome	TRUE	reported	textfile	0.02463	5.792e-09	3668	TRUE	reported	hgfJiA	2	TRUE	0.00919483	34.0211
X-12261 levels	rs11788647	G	A	G	A	0.11637	0.1088	0.268711		FALSE	FALSE	FALSE	biamAc	0.0839	0.1944	2427	499	1928	outcome	TRUE	reported	textfile	0.0238032	1.01435e-06	4347	TRUE	reported	zFDXMQ	2	TRUE	0.00546815	23.8897
X-12261 levels	rs17750398	G	A	G	A	-0.184498	0.0502	0.0687253		FALSE	FALSE	FALSE	biamAc	0.1468	0.7326	2427	499	1928	outcome	TRUE	reported	textfile	0.0417517	9.91937e-06	4347	TRUE	reported	zFDXMQ	2	TRUE	0.00447197	19.518
X-12261 levels	rs2496635	A	G	A	G	0.100219	0.054	0.373755		FALSE	FALSE	FALSE	biamAc	0.0771	0.4839	2427	499	1928	outcome	TRUE	reported	textfile	0.0215795	3.41418e-06	4347	TRUE	reported	zFDXMQ	2	TRUE	0.00493717	21.5584
X-12261 levels	rs2898235	T	C	T	C	0.136758	0.2537	0.162368		FALSE	FALSE	FALSE	biamAc	0.1021	0.01296	2427	499	1928	outcome	TRUE	reported	textfile	0.0285642	1.68671e-06	4347	TRUE	reported	zFDXMQ	2	TRUE	0.00524551	22.9119
X-12261 levels	rs326100	A	G	A	G	-0.0955788	-0.2157	0.490456		FALSE	FALSE	FALSE	biamAc	0.0751	0.004064	2427	499	1928	outcome	TRUE	reported	textfile	0.0210274	5.48214e-06	4347	TRUE	reported	zFDXMQ	2	TRUE	0.00473046	20.6515
X-12261 levels	rs3884707	T	G	T	G	0.119124	0.1711	0.268072		FALSE	FALSE	FALSE	biamAc	0.0843	0.04232	2427	499	1928	outcome	TRUE	reported	textfile	0.0237497	5.2818e-07	4347	TRUE	reported	zFDXMQ	2	TRUE	0.00575422	25.1468
X-12261 levels	rs4743823	G	A	G	A	-0.0993709	-0.05	0.386337		FALSE	FALSE	FALSE	biamAc	0.0768	0.5145	2427	499	1928	outcome	TRUE	reported	textfile	0.0218011	5.16241e-06	4347	TRUE	reported	zFDXMQ	2	TRUE	0.00475665	20.7664
X-12261 levels	rs73170221	C	A	C	A	0.201121	0.331	0.0606519		FALSE	FALSE	FALSE	biamAc	0.1639	0.04345	2427	499	1928	outcome	TRUE	reported	textfile	0.044549	6.34334e-06	4347	TRUE	reported	zFDXMQ	2	TRUE	0.00466678	20.3723
X-12261 levels	rs73225055	A	C	A	C	0.150014	0.047	0.125883		FALSE	FALSE	FALSE	biamAc	0.1308	0.7194	2427	499	1928	outcome	TRUE	reported	textfile	0.0322013	3.18314e-06	4347	TRUE	reported	zFDXMQ	2	TRUE	0.0049678	21.6929
