# Supplementary material for: Exploring causality with biliary atresia at different levels: two-sample Mendelian randomization study
Source: World J Pediatr Surg. 2024 May 8;7(2):e000754. doi: 10.1136/wjps-2023-000754 (PMC11086552; doi:10.1136/wjps-2023-000754)
Supplement: Supplementary data [file wjps-2023-000754supp004.xlsx]

## Sheet: 森林图
Supplementary Table 3 Mendelian randomization analysis
Category	Exposure	Method	nSNP	OR (95% CI)	P	P_FDR	Heterogeneity	Horizontal pleiotropy		MR-Steiger (P)	Correct causal direction	Power	F-statistic	R2
							Cochran Q-test (P)	MR-Egger intercept (P)	MR-PRESSO global test (P)
Inflammatory cytokines	Eotaxin	Inverse variance weighted (fixed effects)	22	1.45 (1.08-1.94)	0.014	0.18	0.272346	0.355538	0.332	1.26e-26	TRUE	0.858107	44.7273	0.118815
		MR Egger	22	2.11 (0.91-4.87)	0.097
		Weighted median	22	1.68 (1.09-2.57)	0.017
		Weighted mode	22	1.63 (0.98-2.72)	0.072
		Simple mode	22	1.48 (0.74-2.98)	0.282
	G-CSF	Inverse variance weighted (fixed effects)	5	4.22 (1.75- 10.13)	0.001	0.05	0.956673	0.790306	0.961	0.0216234	TRUE	1	22.985	0.0144214
		MR Egger	5	6.87 (0.23-207.09)	0.348
		Weighted median	5	4.60 (1.57- 13.49)	0.005
		Weighted mode	5	5.72 (1.36- 24.15)	0.076
		Simple mode	5	5.74 (1.31- 25.29)	0.082
	MCP-1/MCAF	Inverse variance weighted (fixed effects)	23	1.53 (1.12-2.10)	0.007	0.14	0.535519	0.149127	0.609	7.54e-26	TRUE	0.935908	41.43	0.113284
		MR Egger	23	2.71 (1.21-6.09)	0.025
		Weighted median	23	1.67 (1.03-2.69)	0.036
		Weighted mode	23	1.78 (1.00-3.15)	0.063
		Simple mode	23	0.94 (0.41-2.14)	0.883
Immune cell traits	CD8dim NKT counts	Inverse variance weighted (fixed effects)	19	0.58 (0.43-0.77)	0.000239658	0.06	0.625373	0.24217	0.632	6.79857e-24	TRUE	0.961513	24.6981	0.127634
		MR Egger	19	0.26 (0.07-0.97)	0.0613245
		Weighted median	19	0.55 (0.36-0.85)	0.00669429
		Weighted mode	19	0.44 (0.21-0.91)	0.0402932
		Simple mode	19	0.47 (0.21-1.05)	0.0809651
	CD8dim NKT/T cell ratio	Inverse variance weighted (fixed effects)	17	0.59 (0.45-0.77)	0.000103957	0.06	0.417617	0.263111	0.447	5.26213e-21	TRUE	0.940734	25.9781	0.119535
		MR Egger	17	0.40 (0.20-0.81)	0.0222883
		Weighted median	17	0.54 (0.35-0.82)	0.0042187
		Weighted mode	17	0.47 (0.28-0.79)	0.0122717
		Simple mode	17	0.44 (0.21-0.92)	0.0435818
	CD8dim NKT/lymphocyte ratio	Inverse variance weighted (fixed effects)	19	0.63 (0.49-0.81)	0.000260281	0.06	0.336224	0.964788	0.357	2.87101e-23	TRUE	0.900828	25.2839	0.130058
		MR Egger	19	0.62 (0.31-1.23)	0.186773
		Weighted median	19	0.56 (0.38-0.82)	0.00319151
		Weighted mode	19	0.49 (0.26-0.93)	0.0424754
		Simple mode	19	0.47 (0.21-1.06)	0.0852375
Metabolites	X-12261 levels	Inverse variance weighted (fixed effects)	9	2.86 (1.73- 4.74)	4.4546e-05	0.06	0.359742	0.598843	0.432	8.71564e-06	TRUE	1	21.8342	0.0449987
		MR Egger	9	1.45 (0.12-17.20)	0.775525
		Weighted median	9	2.37 (1.15- 4.89)	0.0197526
		Weighted mode	9	1.93 (0.61- 6.11)	0.775525
		Simple mode	9	1.85 (0.55- 6.28)	0.0197526
