# Supplementary material for: Exploring causality with biliary atresia at different levels: two-sample Mendelian randomization study
Source: World J Pediatr Surg. 2024 May 8;7(2):e000754. doi: 10.1136/wjps-2023-000754 (PMC11086552; doi:10.1136/wjps-2023-000754)
Supplement: Supplementary data [file wjps-2023-000754supp005.xlsx]

## Sheet: mendelian testres
Supplementary Table 5 Results of the reverse MR test
outcome	exposure	nsnp	b_MR.Egger	se_MR.Egger	pval_MR.Egger	estimate_MR.Egger	b_Weighted.median	se_Weighted.median	pval_Weighted.median	estimate_Weighted.median	b_Inverse.variance.weighted.	se_Inverse.variance.weighted.	pval_Inverse.variance.weighted.	fdr_Inverse.variance.weighted.	estimate_Inverse.variance.weighted.	b_Weighted.mode	se_Weighted.mode	pval_Weighted.mode	estimate_Weighted.mode	b_Simple.mode	se_Simple.mode	pval_Simple.mode	estimate_Simple.mode	correct_causal_direction	steiger_pval	Q_Inverse.variance.weighted	Q_df_Inverse.variance.weighted	Q_pval_Inverse.variance.weighted	egger_intercept	se	pval	outliers	global_test_p
Eotaxin	exposure	15	3.69636e-05	0.00849474	0.996594	1.00 (0.98-1.02)	-0.00362023	0.00668623	0.588201	1.00 (0.98-1.01)	-0.00863903	0.00571231	0.130444	0.195666	0.99 (0.98-1.00)	-0.00473247	0.00620731	0.458473	1.00 (0.98-1.01)	-0.00968111	0.0152501	0.535781	0.99 (0.96-1.02)	TRUE	1.10194e-227	7.01904	14	0.933976	-0.00995409	0.00721351	0.190882	NA	0.803333
G-CSF	exposure	15	-0.00777752	0.0122354	0.53603	0.99 (0.97-1.02)	-0.00107728	0.00692847	0.876439	1.00 (0.99-1.01)	-0.00329467	0.00800464	0.680636	0.680636	1.00 (0.98-1.01)	-0.000901748	0.0069425	0.898503	1.00 (0.99-1.01)	0.00214976	0.0236643	0.928904	1.00 (0.96-1.05)	TRUE	1.97324e-211	26.8083	14	0.0203885	0.00514768	0.010397	0.628785	NA	0.0566667
MCP-1/MCAF	exposure	15	0.00135252	0.00844139	0.875166	1.00 (0.98-1.02)	-0.00444469	0.00665216	0.504033	1.00 (0.98-1.01)	-0.00926519	0.00567723	0.102681	0.195666	0.99 (0.98-1.00)	-0.00381256	0.00631198	0.555492	1.00 (0.98-1.01)	-0.0425522	0.0193355	0.0450388	0.96 (0.92-1.00)	TRUE	9.29264e-223	12.9477	14	0.530648	-0.0121761	0.00716399	0.112987	NA	0.466667
X-12261 levels	exposure	15	-0.0216384	0.0126337	0.110491	0.98 (0.95-1.00)	-0.0105589	0.00913223	0.247588	0.99 (0.97-1.01)	-0.00890547	0.00771909	0.248626	0.248626	0.99 (0.98-1.01)	-0.0112173	0.00893907	0.230074	0.99 (0.97-1.01)	0.0259155	0.0335073	0.452131	1.03 (0.96-1.10)	TRUE	4.44481e-173	18.4221	14	0.188227	0.014581	0.0106123	0.192678	NA	0.29
