# Supplementary material for: Exploring causality with biliary atresia at different levels: two-sample Mendelian randomization study
Source: World J Pediatr Surg. 2024 May 8;7(2):e000754. doi: 10.1136/wjps-2023-000754 (PMC11086552; doi:10.1136/wjps-2023-000754)
Supplement: Supplementary data [file wjps-2023-000754supp006.xlsx]

## Sheet: Sheet1
Supplementary Table 6 The SNP-based heritability (h2) of the four traits
Trait	h2	h2 SE	h2 Z	h2 P	Lambda GC	Mean Chi2	Intercept	Intercept SE	Ratio	Ratio SE
Eotaxin	0.105121	0.0617429	1.70255	0.0886518	1.00695	1.02172	1.00459	0.00756524	0.211543	0.348356
G-CSF	0.0147582	0.0614323	0.240235	0.810148	1.01346	1.00837	1.00606	0.00767649	0.724269	0.917032
MCP-1/MCAF	0.167242	0.0805149	2.07716	0.0377869	1.00538	1.02004	0.992611	0.00817046	-0.368663	0.407668
X-12261 levels	0.0914175	0.104873	0.8717	0.383372	1.00989	1.01143	1.00354	0.00672702	0.309671	0.588606
