# Supplementary material for: Exploring causality with biliary atresia at different levels: two-sample Mendelian randomization study
Source: World J Pediatr Surg. 2024 May 8;7(2):e000754. doi: 10.1136/wjps-2023-000754 (PMC11086552; doi:10.1136/wjps-2023-000754)
Supplement: Supplementary data [file wjps-2023-000754supp007.xlsx]

## Sheet: Sheet1
Supplementary Table 7 Confounding analysis
Category	SNP	Trait	P
Inflammatory cytokines	rs12075	Basophil count	9.135e-23
	rs12075	Basophil percentage of granulocytes	1.621e-13
	rs12075	Basophil percentage of white cells	7.425e-16
	rs12075	Granulocyte count	2.635e-07
	rs12075	Monocyte count	1.774e-20
	rs12075	Monocyte percentage of white cells	1.933e-08
	rs12075	Myeloid white cell count	1.416e-09
	rs12075	Neutrophil count	6.784e-07
	rs12075	Sum basophil neutrophil counts	6.01e-07
	rs12075	Sum eosinophil basophil counts	6.814e-08
	rs12075	Sum neutrophil eosinophil counts	2.729e-07
	rs12075	White blood cell count	2.008e-08
	rs12075	Duffy system Fya antigen	1.3e-29
	rs12075	Fasting serum MCP 1 pgmL in children	1.31e-21
	rs12075	Monocyte chemoattractant protein 1	7.43e-102
	rs12075	Monocyte chemoattractant protein 1 in obese children	1.3e-21
	rs12075	Monocyte count	1.14e-09
	rs12075	White blood cell count	4.92e-24
	rs12075	Basophil percentage of granulocytes	2e-13
	rs12075	Basophil percentage of white cells	7e-16
	rs12075	Educational attainment	1e-06
	rs12075	Eotaxin levels	1e-26
	rs12075	Growth regulated protein alpha levels	1e-55
	rs12075	Inflammatory biomarkers	4e-51
	rs12075	Interleukin 8 levels	4e-07
	rs12075	Monocyte chemoattractant protein 1	1e-21
	rs12075	Monocyte chemoattractant protein 1 levels	1e-44
	rs12075	Monocyte count	2e-20
	rs12075	Myeloid white cell count	1e-09
	rs12075	Obesity related traits	1e-21
	rs12075	White blood cell count	5e-24
	rs12075	White blood cell count basophil	9e-23
	rs12075	Chemokine ccl2	4e-51
	rs12075	Leukocyte count	5e-24
	rs2024050	Basophil count	4.616e-06
	rs2024050	Basophil percentage of granulocytes	9.199e-07
	rs2024050	Basophil percentage of white cells	8.593e-08
	rs2024050	Eosinophil count	3.26e-31
	rs2024050	Eosinophil percentage of granulocytes	5.276e-32
	rs2024050	Eosinophil percentage of white cells	2.669e-35
	rs2024050	Neutrophil percentage of granulocytes	3.533e-30
	rs2024050	Sum eosinophil basophil counts	2.021e-29
	rs2024050	Eotaxin levels	1e-08
	rs2027855	Eotaxin levels	5e-06
	rs2211994	Eotaxin levels	6e-07
	rs2228467	Eosinophil count	4.937e-21
	rs2228467	Eosinophil percentage of granulocytes	9.295e-14
	rs2228467	Eosinophil percentage of white cells	8.82e-14
	rs2228467	Granulocyte count	4.347e-06
	rs2228467	Granulocyte percentage of myeloid white cells	9.958e-66
	rs2228467	Monocyte count	6.99e-121
	rs2228467	Monocyte percentage of white cells	1.06e-97
	rs2228467	Myeloid white cell count	6.092e-13
	rs2228467	Neutrophil percentage of granulocytes	3.376e-11
	rs2228467	Sum eosinophil basophil counts	1.699e-19
	rs2228467	Sum neutrophil eosinophil counts	5.098e-06
	rs2228467	White blood cell count	7.991e-11
	rs2228467	Fasting serum eotaxin pgmL in children	1.89e-06
	rs2228467	Monocyte count	2.39e-08
	rs2228467	Blood protein levels	4e-11
	rs2228467	Cerebrospinal fluid levels of Alzheimers disease related proteins	4e-18
	rs2228467	Eosinophil counts	5e-21
	rs2228467	Eosinophil percentage of granulocytes	9e-14
	rs2228467	Eosinophil percentage of white cells	9e-14
	rs2228467	Eotaxin levels	2e-46
	rs2228467	Granulocyte percentage of myeloid white cells	1e-65
	rs2228467	Monocyte chemoattractant protein 1 levels	9e-20
	rs2228467	Monocyte count	2e-07
	rs2228467	Monocyte count	7e-121
	rs2228467	Monocyte percentage of white cells	1e-97
	rs2228467	Myeloid white cell count	6e-13
	rs2228467	Neutrophil percentage of granulocytes	3e-11
	rs2228467	Sum eosinophil basophil counts	2e-19
	rs3091309	Basophil count	8.31e-10
	rs3091309	Basophil percentage of granulocytes	3.693e-07
	rs3091309	Basophil percentage of white cells	2.64e-09
	rs3091309	Bone mineral density Wards triangle area	3e-06
	rs3091309	Eotaxin levels	4e-10
	rs3091309	Impedance of leg left	4.835e-06
	rs3091309	Impedance of leg right	6.618e-07
	rs3091309	Mouth or teeth dental problems: mouth ulcers	8.156e-22
	rs3774400	Monocyte count	5.772e-07
	rs3774400	Monocyte percentage of white cells	4.403e-06
	rs3823884	Basophil count	4.085e-06
	rs3823884	Basophil percentage of white cells	2.216e-06
	rs3823884	Eosinophil count	1.09e-09
	rs3823884	Eosinophil percentage of granulocytes	1.147e-08
	rs3823884	Eosinophil percentage of white cells	3.147e-10
	rs3823884	Neutrophil percentage of granulocytes	7.28e-10
	rs3823884	Sum eosinophil basophil counts	4.844e-11
	rs3960554	Mean platelet volume	1.221e-09
	rs3960554	Eotaxin levels	2e-06
	rs3960554	Average weekly beer plus cider intake	2.473e-06
	rs3960554	Creatinine in urine	1.786e-08
	rs3960554	Potassium in urine	7.112e-06
	rs41313908	Monocyte count	1.817e-06
	rs55946409	Granulocyte percentage of myeloid white cells	5.964e-13
	rs55946409	Monocyte count	2.319e-27
	rs55946409	Monocyte percentage of white cells	8.61e-21
	rs5754733	Bipolar disorder	2.893e-06
	rs5754733	Eotaxin levels	1e-06
	rs59808887	Eotaxin levels	3e-06
	rs7433284	Eosinophil count	3.02e-12
	rs7433284	Eosinophil percentage of white cells	3.494e-06
	rs7433284	Granulocyte count	1.528e-11
	rs7433284	Granulocyte percentage of myeloid white cells	3.753e-19
	rs7433284	Lymphocyte percentage of white cells	6.389e-09
	rs7433284	Monocyte count	1.198e-60
	rs7433284	Monocyte percentage of white cells	2.518e-35
	rs7433284	Myeloid white cell count	5.102e-17
	rs7433284	Neutrophil count	3.122e-10
	rs7433284	Sum basophil neutrophil counts	1.234e-10
	rs7433284	Sum eosinophil basophil counts	8.035e-12
	rs7433284	Sum neutrophil eosinophil counts	4.382e-11
	rs7433284	White blood cell count	2.29e-13
	rs745331	Eotaxin levels	7e-06
	rs75426604	Eotaxin levels	3e-06
	rs79722574	Eotaxin levels	1e-06
	rs80341932	Eotaxin levels	7e-07
	rs9317045	Eotaxin levels	6e-07
	rs9317045	Monocyte chemoattractant protein 1 levels	2e-06
	rs11903143	Granulocyte colony stimulating factor levels	6e-07
	rs586313	Granulocyte colony stimulating factor levels	7e-06
	rs76287671	Granulocyte count	3.43e-28
	rs76287671	Granulocyte percentage of myeloid white cells	3.801e-15
	rs76287671	Lymphocyte percentage of white cells	4.075e-11
	rs76287671	Monocyte percentage of white cells	4.748e-11
	rs76287671	Myeloid white cell count	1.595e-26
	rs76287671	Neutrophil count	1.195e-28
	rs76287671	Neutrophil percentage of white cells	1.589e-14
	rs76287671	Sum basophil neutrophil counts	1.668e-28
	rs76287671	Sum neutrophil eosinophil counts	1.514e-28
	rs76287671	White blood cell count	1.771e-24
	rs76287671	Granulocyte colony stimulating factor levels	7e-07
	rs77318030	Granulocyte colony stimulating factor levels	2e-06
	rs10744620	Monocyte chemoattractant protein 1 levels	1e-06
	rs116425179	Monocyte chemoattractant protein 1 levels	6e-09
	rs11710798	Red cell distribution width	1.015e-06
	rs11710798	Monocyte chemoattractant protein 1 levels	3e-06
	rs11710798	Age at first live birth	1.521e-07
	rs11710798	Age at last live birth	7.973e-06
	rs11710798	Age completed full time education	2.019e-07
	rs11710798	Arm fat mass left	6.005e-08
	rs11710798	Arm fat mass right	8.494e-09
	rs11710798	Arm fat percentage left	1.863e-09
	rs11710798	Arm fat percentage right	8.779e-10
	rs11710798	Body fat percentage	2.344e-08
	rs11710798	Body mass index	4.095e-13
	rs11710798	Height	8.197e-10
	rs11710798	Impedance of arm left	3.728e-08
	rs11710798	Impedance of arm right	3.454e-07
	rs11710798	Impedance of whole body	4.136e-06
	rs11710798	Job involves heavy manual or physical work	2.173e-07
	rs11710798	Job involves mainly walking or standing	1.353e-06
	rs11710798	Leg fat mass left	1.016e-10
	rs11710798	Leg fat mass right	6.694e-10
	rs11710798	Leg fat percentage left	4.932e-12
	rs11710798	Leg fat percentage right	3.521e-11
	rs11710798	Overall health rating	6.096e-06
	rs11710798	Qualifications: A levels or as levels or equivalent	3.797e-13
	rs11710798	Qualifications: O levels or GCSEs or equivalent	3.564e-06
	rs11710798	Qualifications: college or university degree	1.604e-14
	rs11710798	Qualifications: none	5.517e-09
	rs11710798	Time spent watching television	6.214e-08
	rs11710798	Whole body fat mass	1.171e-07
	rs11710798	Coronary artery disease	1.3e-06
	rs11710798	Years of educational attainment in females	4.885e-09
	rs11710798	Years of educational attainment	8.291e-09
	rs11710798	Coronary artery disease	3.762e-06
	rs12073356	High light scatter percentage of red cells	1.108e-06
	rs12073356	High light scatter reticulocyte count	2.449e-06
	rs12073356	Reticulocyte count	1.656e-06
	rs12073356	Reticulocyte fraction of red cells	2.522e-07
	rs12141365	IgE in plasma	7.52e-08
	rs13092887	Granulocyte percentage of myeloid white cells	5.038e-11
	rs13092887	Monocyte count	2.318e-11
	rs13092887	Monocyte percentage of white cells	6.762e-14
	rs2036297	Basophil count	1.185e-09
	rs2036297	Basophil percentage of granulocytes	3.148e-06
	rs2036297	Basophil percentage of white cells	1.357e-08
	rs2036297	Granulocyte percentage of myeloid white cells	1.566e-11
	rs2036297	Monocyte count	4.9e-06
	rs2036297	Monocyte percentage of white cells	3.028e-11
	rs2036297	Mouth or teeth dental problems: mouth ulcers	9.976e-16
	rs2036297	Mouth or teeth dental problems: none of the above	2.925e-06
	rs2281300	Monocyte chemoattractant protein 1	3.2e-09
	rs2288370	Granulocyte percentage of myeloid white cells	2.303e-12
	rs2288370	Monocyte count	3.915e-27
	rs2288370	Monocyte percentage of white cells	5.896e-20
	rs2856757	Granulocyte percentage of myeloid white cells	2.258e-20
	rs2856757	Immature fraction of reticulocytes	2.866e-06
	rs2856757	Monocyte count	2.059e-16
	rs2856757	Monocyte percentage of white cells	7.764e-27
	rs2856757	Mouth or teeth dental problems: mouth ulcers	1.134e-29
	rs2856757	Mouth or teeth dental problems: none of the above	7.704e-07
	rs35333710	Monocyte count	2.283e-08
	rs35359910	Granulocyte percentage of myeloid white cells	1.048e-19
	rs35359910	Monocyte count	1.09e-14
	rs35359910	Monocyte percentage of white cells	4.968e-23
	rs35359910	Mouth or teeth dental problems: mouth ulcers	2.94e-07
	rs3754211	Eosinophil count	2.108e-08
	rs3754211	Eosinophil percentage of granulocytes	2.801e-10
	rs3754211	Eosinophil percentage of white cells	1.395e-07
	rs3754211	Granulocyte percentage of myeloid white cells	3.783e-28
	rs3754211	Lymphocyte count	5.455e-08
	rs3754211	Lymphocyte percentage of white cells	1.586e-06
	rs3754211	Monocyte count	2.05e-26
	rs3754211	Monocyte percentage of white cells	2.237e-27
	rs3754211	Neutrophil percentage of granulocytes	4.612e-10
	rs3754211	Neutrophil percentage of white cells	1.534e-15
	rs3754211	Sum eosinophil basophil counts	8.488e-08
	rs3754211	Forced expiratory volume in 1-second	8.559e-06
	rs3754211	Forced expiratory volume in 1-second, best measure	8.144e-07
	rs3754211	Forced vital capacity	4.305e-09
	rs3754211	Forced vital capacity, best measure	5.942e-12
	rs3754211	Impedance of leg right	2.91e-06
	rs3754211	Mouth or teeth dental problems: mouth ulcers	6.268e-06
	rs3754211	Coronary artery disease	8.99e-06
	rs3754211	Coronary artery disease	9.179e-07
	rs56300632	Monocyte count	1.061e-07
	rs56300632	Monocyte percentage of white cells	1.762e-06
	rs56300632	Fractured bone site: other bones	2.982e-06
	rs7197349	Monocyte chemoattractant protein 1 levels	3e-06
	rs7632755	Granulocyte percentage of myeloid white cells	3.002e-09
	rs7632755	Monocyte count	1.5e-10
	rs7632755	Monocyte percentage of white cells	1.47e-12
	rs7632755	Mouth or teeth dental problems: mouth ulcers	6.195e-08
	rs78629618	High light scatter percentage of red cells	1.027e-13
	rs78629618	High light scatter reticulocyte count	4.828e-14
	rs78629618	Immature fraction of reticulocytes	2.572e-12
	rs78629618	Lymphocyte count	4.175e-10
	rs78629618	Reticulocyte count	1.78e-10
	rs78629618	Reticulocyte fraction of red cells	1.934e-10
	rs78629618	Monocyte chemoattractant protein 1 levels	4e-06
	rs78629618	Alcohol intake frequency	9.697e-06
	rs78629618	Body mass index	1.783e-06
	rs78629618	Height	3.393e-06
	rs78629618	Coronary artery disease	5.4e-07
	rs78629618	Coronary artery disease	3.08e-07
Immune cell traits	rs113535515	Relative age of first facial hair	1.183e-06
	rs11544989	Mean corpuscular volume	1.677e-07
	rs11544989	Mean platelet volume	7.886e-09
	rs11544989	Platelet count	6.294e-15
	rs11544989	Platelet distribution width	3.865e-22
	rs11544989	Plateletcrit	5.696e-08
	rs11544989	Arm fat-free mass left	3.385e-06
	rs11544989	Arm fat-free mass right	8.225e-08
	rs11544989	Arm predicted mass left	4.115e-06
	rs11544989	Arm predicted mass right	4.349e-07
	rs11544989	Comparative height size at age 10	5.307e-11
	rs11544989	Height	4.498e-25
	rs11544989	Sitting height	6.053e-14
	rs11544989	Trunk fat-free mass	2.457e-08
	rs11544989	Trunk predicted mass	4.667e-08
	rs11544989	Whole body fat-free mass	7.63e-07
	rs11544989	Whole body water mass	1.501e-06
	rs1746606	Relative age of first facial hair	1.41e-06
	rs34082147	Frequency of tiredness or lethargy in last 2 weeks	8.904e-06
	rs9492351	Cause of death: calculus of gallbladder without cholecystitis	2.571e-07
	rs9492351	Treatment with felodipine	7.71e-06
	rs9916257	Eosinophil percentage of granulocytes	1.607e-06
	rs9916257	Eosinophil percentage of white cells	1.522e-06
	rs6748200	Light smokers, at least 100 smokes in lifetime	2.234e-06
Metabolite	rs2898235	Red cell distribution width	5.52e-06
	rs2898235	Guilty feelings	6.41e-06
	rs2898235	Heel bone mineral density	3.34e-14
	rs2898235	Impedance of arm left	7.81e-09
	rs2898235	Impedance of arm right	4.6e-07
	rs2898235	Impedance of whole body	4.3e-08
	rs73170221	Cause of death: pneumonitis due to food and vomit	7.96e-06
